# Supplementary material for: Adaptation of Carbon Source Utilization Patterns of Geobacter metallireducens During Sessile Growth
Source: Front Microbiol. 2020 Jun 23;11:1271. doi: 10.3389/fmicb.2020.01271 (PMC7324539; doi:10.3389/fmicb.2020.01271)
Supplement: Supplementary file 1 [file Data_Sheet_1.xlsx]

## Sheet: All proteins
							Normalized abundance																															Raw abundance
							Column1										Column2										Column3										batch	Column1										Column2
Accession	Peptide count	Unique peptides	Confidence score	Annotation	Taxonomy	Description	SMX7473A2MA3__002-Col1_1	SMX7473A3MA3__003-Col1_2	SMX7473A4MA3__004-Col1_3	SMX7473A5MA3__005-Col1_4	SMX7473A6MA3__006-Col1_5	SMX7473A7MA3__007-Col1_6	SMX7473A8MA3__008-Col1_7	SMX7473A9MA3__009-Col1_8	SMX7473A10MA3__010-Col1_9	SMX7473A11MA3__011-Col1_10	SMX7473A12MA3__012-Col2_1	SMX7473A13MA3__013-Col2_2	SMX7473A14MA3__014-Col2_3	SMX7473A15MA3__015-Col2_4	SMX7473A16MA3__016-Col2_5	SMX7473A17MA3__017-Col2_6	SMX7473A18MA3__018-Col2_7	SMX7473A19MA3__019-Col2_8	SMX7473A20MA3__020-Col2_9	SMX7473A21MA3__021-Col2_10	SMX7473A23MA3__002-Col3_1	SMX7473A24MA3__003-Col3_2	SMX7473A25MA3__004-Col3_3	SMX7473A26MA3__005-Col3_4	SMX7473A27MA3__006-Col3_5	SMX7473A28MA3__007-Col3_6	SMX7473A29MA3__008-Col3_7	SMX7473A30MA3__009-Col3_8	SMX7473A31MA3__010-Col3_9	SMX7473A32MA3__011-Col3_10	SMX7473A33MA3__012-batch	SMX7473A2MA3__002-Col1_1	SMX7473A3MA3__003-Col1_2	SMX7473A4MA3__004-Col1_3	SMX7473A5MA3__005-Col1_4	SMX7473A6MA3__006-Col1_5	SMX7473A7MA3__007-Col1_6	SMX7473A8MA3__008-Col1_7	SMX7473A9MA3__009-Col1_8	SMX7473A10MA3__010-Col1_9	SMX7473A11MA3__011-Col1_10	SMX7473A12MA3__012-Col2_1	SMX7473A13MA3__013-Col2_2
NODE_586_length_7458_cov_17.337836_1	1	0	58.33	UniRef100_A0A1D8IFS8 Periplasmic serine protease n=1 Tax=Achromobacter ruhlandii TaxID=72557 RepID=A0A1D8IFS8_9BURK	Achromobacter ruhlandii	# 3 # 611 # 1 # ID=222_1;partial=10;start_type=Edge;rbs_motif=None;rbs_spacer=None;gc_cont=0.649																																0	0	0	0	0	0	0	0	0	0	0	0
NODE_2004_length_2977_cov_68.797741_2	6	1	231.73	UniRef100_UPI0006C065B8 cell division protein FtsH n=1 Tax=Achromobacter sp. TaxID=134375 RepID=UPI0006C065B8	Achromobacter sp.	# 1369 # 2976 # 1 # ID=546_2;partial=01;start_type=ATG;rbs_motif=GGAG/GAGG;rbs_spacer=5-10bp;gc_cont=0.641	1329.68	5852.97	1648.43	310.962	1622.8	0	187.447	187.006	219.58	5448.09	995.283	2830.71	2177.27	2271.23	1878.5	1102.07	1797.05	2703.07	13096.9	4538.47	1521.78	1037.53	449.558	815.196	459.112	665.068	1570.72	301.683	1797.88	3231.91	247.817	315.397	1177.33	319.079	62.8334	303.94	0	89.1722	57.7843	57.3709	2055.51	3174.76	472.432
NODE_233_length_40168_cov_11.813976_30	4	3	172.51	UniRef100_A0A165I084 Crotonase n=2 Tax=Acidovorax TaxID=12916 RepID=A0A165I084_9BURK	Acidovorax	# 30686 # 31498 # 1 # ID=233_30;partial=00;start_type=ATG;rbs_motif=GGA/GAG/AGG;rbs_spacer=5-10bp;gc_cont=0.621	20247.5	12214.7	18193.9	20407.2	10657	11191	8975.83	7354.89	11279.4	14366.8	10881.3	28745.2	36411.2	50344.3	31147	27065.4	28521.9	45518.1	80458	26567.9	3100.52	3351	3833.07	3913.52	3994.75	4191.91	4446.3	3000.34	6930.26	4571	2381.06	4802.65	2457	3521.71	4123.5	1995.97	2473.94	4269.97	2272.65	2947.03	5420.45	34709.2	4797.43
NODE_133_length_73199_cov_9.151058_41	7	2	192.03	UniRef100_A1W917 Elongation factor Ts n=2 Tax=Acidovorax TaxID=12916 RepID=EFTS_ACISJ	Acidovorax	# 41633 # 42529 # -1 # ID=133_41;partial=00;start_type=ATG;rbs_motif=GGAG/GAGG;rbs_spacer=5-10bp;gc_cont=0.643	0	0	589.319	815.702	392.811	0	90.9174	0	0	103.56	2164.27	4041.92	2207.92	1367.58	3638.42	1762.41	3099.61	738.629	5967.47	6989.31	0	0	0	64.586	126.886	56.2993	0	118.263	1.79186	2.36357	315.207	0	0	114.072	164.822	73.5707	0	43.2511	0	0	39.0722	6903.6	674.577
NODE_188_length_47806_cov_9.029947_22	4	2	104.83	UniRef100_A1W4Z5 Cytochrome c oxidase, cbb3-type, subunit II n=2 Tax=Acidovorax TaxID=12916 RepID=A1W4Z5_ACISJ	Acidovorax	# 16722 # 17354 # -1 # ID=188_22;partial=00;start_type=ATG;rbs_motif=GGAGG;rbs_spacer=5-10bp;gc_cont=0.572	1360.11	2441.69	1102.68	184.559	587.131	779.993	72.5013	0	423.104	340.513	4702.65	4851.98	5580.64	3518.12	4434.49	3272.28	4784.63	6786.2	23947.2	25378.3	1024.68	609.903	882.657	607.185	382.33	292.792	358.539	1761.83	196.583	1193.87	1418.23	322.613	491.148	213.44	37.2922	109.965	172.429	34.4902	0	110.547	128.472	15000.5	809.773
NODE_46_length_199936_cov_17.798135_30	1	1	19.05	UniRef100_B9MBW3 50S ribosomal protein L17 n=2 Tax=Acidovorax TaxID=12916 RepID=RL17_ACIET	Acidovorax	# 22923 # 23312 # 1 # ID=46_30;partial=00;start_type=ATG;rbs_motif=AGGA;rbs_spacer=5-10bp;gc_cont=0.597	27.6473	0	0	159.674	0	146.329	243.118	184.827	250.008	0	1132.92	444.993	1711.94	1071.85	1193.72	1256.38	1829.93	2099.74	8230.25	8363.45	293.581	425.362	288.786	553.684	402.625	601.423	853.462	925.286	883.655	660.834	293.134	6.55787	0	0	32.2639	0	32.3482	115.656	57.1113	65.3211	0	3613.79	74.2673
NODE_53_length_152368_cov_9.249585_31	4	1	110.73	UniRef100_A1WAV1 L-isoleucine-binding protein / L-leucine-binding protein / L-valine-binding protein n=2 Tax=Acidovorax TaxID=12916 RepID=A1WAV1_ACISJ	Acidovorax	# 30515 # 31636 # 1 # ID=53_31;partial=00;start_type=ATG;rbs_motif=None;rbs_spacer=None;gc_cont=0.643	0	0	0	0	0	25.6082	10.0497	39.0677	11.6087	0	536.11	937.436	553.086	1217.96	448.752	332.122	333.6	891.842	1832.13	2713.76	52.2524	11.4481	0	7.73714	3.68034	8.27914	41.6471	101.722	162.579	113.077	5.09671	0	0	0	0	0	5.66108	4.78085	12.0718	3.03307	0	1710.08	156.454
NODE_86_length_107996_cov_17.098869_21	1	1	19.89	UniRef100_A1W4V9 Alcohol dehydrogenase, zinc-binding domain protein n=2 Tax=Acidovorax TaxID=12916 RepID=A1W4V9_ACISJ	Acidovorax	# 22986 # 24086 # 1 # ID=86_21;partial=00;start_type=ATG;rbs_motif=AGGAG;rbs_spacer=5-10bp;gc_cont=0.670	111.811	182.741	392	2402.16	97.8846	904.19	1511.9	3063.55	2266.45	674.099	3329.42	8827.59	3515.18	2497.54	3367.13	1491.04	2322.29	4613.13	28897.4	8212.76	54.2821	229.587	391.273	436.026	334.024	144.026	263.67	227.422	341.772	489.702	1239.81	26.5212	36.7584	75.8774	485.382	18.3331	199.885	719.242	946.63	592.169	254.331	10620.2	1473.28
NODE_90_length_106751_cov_9.082468_28	3	1	74.06	UniRef100_B9MAC8 Serine hydroxymethyltransferase n=2 Tax=Acidovorax TaxID=12916 RepID=GLYA_ACIET	Acidovorax	# 31875 # 33119 # -1 # ID=90_28;partial=00;start_type=ATG;rbs_motif=GGA/GAG/AGG;rbs_spacer=5-10bp;gc_cont=0.640	575.962	263.579	1.11825	277.837	0.566509	217.389	749.092	531.515	0	2325.03	1748.57	0	2696.45	873.287	2260.23	2127.56	3366.52	584.644	7072.21	217.062	46.4991	87.7825	90.028	50.726	77.0353	87.7687	38.1432	46.1096	29.886	45.544	203.797	136.617	53.0191	0.216455	56.1401	0.106103	48.0572	356.357	164.237	0	877.213	5577.6	0
NODE_110_length_82319_cov_8.578637_58	2	1	149.36	UniRef100_B9MFS5 RNA polymerase-binding transcription factor DksA n=2 Tax=Acidovorax TaxID=12916 RepID=B9MFS5_ACIET	Acidovorax	# 63738 # 64409 # -1 # ID=110_58;partial=00;start_type=GTG;rbs_motif=AGGAG;rbs_spacer=5-10bp;gc_cont=0.653	0	0	0	0	316.859	399.743	1536.82	260.271	0	0	14042.3	1658.16	17910.6	26411.7	21642	24121.3	21146.3	20813.4	50398.6	29800.3	9307.27	6860.06	8802.74	9914.07	7992.22	7154.65	6911.87	3612.21	4825.28	6850.95	37291.1	0	0	0	0	59.3455	88.3694	731.094	80.4232	0	0	44792.1	276.739
NODE_112_length_88072_cov_11.606837_72	1	1	59.75	UniRef100_A0A0D7K6L0 Glutaredoxin n=2 Tax=Acidovorax TaxID=12916 RepID=A0A0D7K6L0_9BURK	Acidovorax	# 73565 # 73882 # -1 # ID=112_72;partial=00;start_type=ATG;rbs_motif=AGGAG;rbs_spacer=5-10bp;gc_cont=0.597	1234.7	1503.59	3006.95	1011.94	1610.92	744.215	3464.89	1535.17	922.426	821.144	9956.13	19679.3	13828	22486.3	15492.3	15816.1	17888.7	30140.5	47738	7159.13	1858.87	2664.96	5153.75	6331.69	5127.66	2605.07	2150.27	2422.36	2905.85	2318.64	27438.6	292.868	302.449	582.041	204.473	301.714	164.52	1648.31	474.365	241.008	309.81	31758.1	3284.38
NODE_167_length_55273_cov_9.603227_21	2	1	106.91	UniRef100_B9MBV4 30S ribosomal protein S5 n=2 Tax=Acidovorax TaxID=12916 RepID=RS5_ACIET	Acidovorax	# 17447 # 17968 # 1 # ID=167_21;partial=00;start_type=ATG;rbs_motif=GGA/GAG/AGG;rbs_spacer=5-10bp;gc_cont=0.617	380.311	0	0	189.944	121.09	1479.8	1103.47	1100.44	747.721	337.603	3477.89	2996.98	7419.74	1524.87	2629.15	2131.19	5455	2358.8	18420.1	20455	464.342	619.042	1415.57	1273.44	1072.06	670.127	604.537	460.142	335.405	441.417	2453.43	90.2087	0	0	38.3804	22.6793	327.132	524.941	340.034	195.361	127.374	11093.8	500.182
NODE_282_length_29375_cov_9.363404_5	2	1	52.43	UniRef100_A1W6E5 Aspartokinase n=2 Tax=Acidovorax TaxID=12916 RepID=A1W6E5_ACISJ	Acidovorax	# 5173 # 6441 # -1 # ID=282_5;partial=00;start_type=ATG;rbs_motif=None;rbs_spacer=None;gc_cont=0.632	8816.66	2274.72	349.551	804.554	474.592	0	5062.78	4447.47	6560.49	20187.3	5690.73	7585.37	4254.19	5610.46	5530.04	7277.36	7360.33	11762.8	42019.7	38947.5	3120.24	935.236	822.686	658.628	186.728	611.168	804.812	2973.22	3795.72	1549.15	379.939	2091.29	457.561	67.6608	162.569	88.8877	0	2408.46	1374.26	1714.1	7616.49	18152.3	1265.96
NODE_30_length_224439_cov_9.093162_151	2	0	77.83	UniRef100_A1W8E6 Secretion protein HlyD family protein n=2 Tax=Acidovorax TaxID=12916 RepID=A1W8E6_ACISJ	Acidovorax	# 161901 # 162971 # 1 # ID=30_151;partial=00;start_type=ATG;rbs_motif=GGA/GAG/AGG;rbs_spacer=5-10bp;gc_cont=0.720																																0	0	0	0	0	0	0	0	0	0	0	0
NODE_86_length_107996_cov_17.098869_1	1	0	13.04	UniRef100_A1W4Y1 Dihydroxy-acid dehydratase n=2 Tax=Acidovorax TaxID=12916 RepID=A1W4Y1_ACISJ	Acidovorax	# 2 # 1354 # 1 # ID=86_1;partial=10;start_type=Edge;rbs_motif=None;rbs_spacer=None;gc_cont=0.681																																0	0	0	0	0	0	0	0	0	0	0	0
NODE_94_length_102390_cov_16.055709_81	4	0	112.85	UniRef100_A1W6Z4 ATP-dependent Clp protease, ATP-binding subunit clpA n=2 Tax=Acidovorax TaxID=12916 RepID=A1W6Z4_ACISJ	Acidovorax	# 88175 # 90523 # -1 # ID=94_81;partial=00;start_type=ATG;rbs_motif=AGGAG;rbs_spacer=5-10bp;gc_cont=0.640																																0	0	0	0	0	0	0	0	0	0	0	0
NODE_100_length_89556_cov_7.880459_81	2	0	76.17	UniRef100_A1W6Z4 ATP-dependent Clp protease, ATP-binding subunit clpA n=2 Tax=Acidovorax TaxID=12916 RepID=A1W6Z4_ACISJ	Acidovorax	# 88175 # 89554 # -1 # ID=100_81;partial=01;start_type=Edge;rbs_motif=None;rbs_spacer=None;gc_cont=0.635																																0	0	0	0	0	0	0	0	0	0	0	0
NODE_108_length_92777_cov_9.259302_19	7	0	295.44	UniRef100_A1W4V0 TRAP dicarboxylate transporter-DctP subunit n=2 Tax=Acidovorax TaxID=12916 RepID=A1W4V0_ACISJ	Acidovorax	# 23537 # 24619 # -1 # ID=108_19;partial=00;start_type=ATG;rbs_motif=GGAG/GAGG;rbs_spacer=5-10bp;gc_cont=0.624																																0	0	0	0	0	0	0	0	0	0	0	0
NODE_129_length_70772_cov_8.209638_82	4	0	168.31	UniRef100_B9MBJ2 Argininosuccinate synthase n=2 Tax=Acidovorax TaxID=12916 RepID=ASSY_ACIET	Acidovorax	# 60852 # 61817 # -1 # ID=129_82;partial=00;start_type=ATG;rbs_motif=GGA/GAG/AGG;rbs_spacer=5-10bp;gc_cont=0.652																																0	0	0	0	0	0	0	0	0	0	0	0
NODE_130_length_69690_cov_8.395922_12	2	0	79.49	UniRef100_B9MI80 Adenylate kinase n=2 Tax=Acidovorax TaxID=12916 RepID=KAD_ACIET	Acidovorax	# 11179 # 11835 # 1 # ID=130_12;partial=00;start_type=ATG;rbs_motif=GGAG/GAGG;rbs_spacer=5-10bp;gc_cont=0.656																																0	0	0	0	0	0	0	0	0	0	0	0
NODE_130_length_69690_cov_8.395922_42	2	0	85.9	UniRef100_A1W8C1 Sulfate/thiosulfate import ATP-binding protein CysA n=2 Tax=Acidovorax TaxID=12916 RepID=A1W8C1_ACISJ	Acidovorax	# 42318 # 43445 # -1 # ID=130_42;partial=00;start_type=ATG;rbs_motif=AGGA;rbs_spacer=5-10bp;gc_cont=0.674																																0	0	0	0	0	0	0	0	0	0	0	0
NODE_133_length_73199_cov_9.151058_40	1	0	73.42	UniRef100_A1W916 Uridylate kinase n=2 Tax=Acidovorax TaxID=12916 RepID=PYRH_ACISJ	Acidovorax	# 40852 # 41574 # -1 # ID=133_40;partial=00;start_type=ATG;rbs_motif=GGAG/GAGG;rbs_spacer=5-10bp;gc_cont=0.668																																0	0	0	0	0	0	0	0	0	0	0	0
NODE_135_length_72551_cov_12.101495_67	2	0	85.75	UniRef100_A0A0D7K6U1 30S ribosomal protein S5 n=4 Tax=Acidovorax TaxID=12916 RepID=A0A0D7K6U1_9BURK	Acidovorax	# 66163 # 66681 # 1 # ID=135_67;partial=00;start_type=ATG;rbs_motif=GGA/GAG/AGG;rbs_spacer=5-10bp;gc_cont=0.570																																0	0	0	0	0	0	0	0	0	0	0	0
NODE_146_length_73096_cov_27.137457_16	3	0	62.81	UniRef100_A0A0D7KA68 50S ribosomal protein L1 n=2 Tax=Acidovorax TaxID=12916 RepID=A0A0D7KA68_9BURK	Acidovorax	# 11975 # 12670 # 1 # ID=146_16;partial=00;start_type=ATG;rbs_motif=GGAGG;rbs_spacer=5-10bp;gc_cont=0.598																																0	0	0	0	0	0	0	0	0	0	0	0
NODE_151_length_60742_cov_10.462158_9	2	0	38.14	UniRef100_A1WD05 Adenylosuccinate lyase n=2 Tax=Acidovorax TaxID=12916 RepID=A1WD05_ACISJ	Acidovorax	# 6130 # 7509 # -1 # ID=151_9;partial=00;start_type=ATG;rbs_motif=None;rbs_spacer=None;gc_cont=0.664																																0	0	0	0	0	0	0	0	0	0	0	0
NODE_167_length_55273_cov_9.603227_16	3	0	75.41	UniRef100_B9MBU9 50S ribosomal protein L5 n=2 Tax=Acidovorax TaxID=12916 RepID=RL5_ACIET	Acidovorax	# 15224 # 15763 # 1 # ID=167_16;partial=00;start_type=ATG;rbs_motif=AGGAG;rbs_spacer=5-10bp;gc_cont=0.587																																0	0	0	0	0	0	0	0	0	0	0	0
NODE_167_length_55273_cov_9.603227_18	2	0	81.25	UniRef100_B9MBV1 30S ribosomal protein S8 n=2 Tax=Acidovorax TaxID=12916 RepID=RS8_ACIET	Acidovorax	# 16099 # 16494 # 1 # ID=167_18;partial=00;start_type=ATG;rbs_motif=AGGAG;rbs_spacer=5-10bp;gc_cont=0.601																																0	0	0	0	0	0	0	0	0	0	0	0
NODE_234_length_34120_cov_7.700749_33	2	0	148.48	UniRef100_A1W8G9 ATP-dependent zinc metalloprotease FtsH n=2 Tax=Acidovorax TaxID=12916 RepID=A1W8G9_ACISJ	Acidovorax	# 32867 # 34120 # 1 # ID=234_33;partial=01;start_type=GTG;rbs_motif=None;rbs_spacer=None;gc_cont=0.628																																0	0	0	0	0	0	0	0	0	0	0	0
NODE_249_length_30388_cov_8.057858_1	1	0	16.79	UniRef100_A1W8G9 ATP-dependent zinc metalloprotease FtsH n=2 Tax=Acidovorax TaxID=12916 RepID=A1W8G9_ACISJ	Acidovorax	# 3 # 743 # 1 # ID=249_1;partial=10;start_type=Edge;rbs_motif=None;rbs_spacer=None;gc_cont=0.633																																0	0	0	0	0	0	0	0	0	0	0	0
NODE_253_length_29970_cov_8.156477_6	2	0	35.56	UniRef100_A0A0Q8L9R2 Two-component system response regulator n=4 Tax=Acidovorax TaxID=12916 RepID=A0A0Q8L9R2_9BURK	Acidovorax	# 8644 # 9375 # -1 # ID=253_6;partial=00;start_type=ATG;rbs_motif=GGA/GAG/AGG;rbs_spacer=5-10bp;gc_cont=0.646																																0	0	0	0	0	0	0	0	0	0	0	0
NODE_256_length_29084_cov_8.720762_1	3	0	96.11	UniRef100_A1W4V0 TRAP dicarboxylate transporter-DctP subunit n=2 Tax=Acidovorax TaxID=12916 RepID=A1W4V0_ACISJ	Acidovorax	# 2 # 580 # -1 # ID=256_1;partial=10;start_type=ATG;rbs_motif=GGAG/GAGG;rbs_spacer=5-10bp;gc_cont=0.646																																0	0	0	0	0	0	0	0	0	0	0	0
NODE_277_length_25898_cov_8.279728_13	10	0	423.05	UniRef100_A1W9U5 Phosphoenolpyruvate synthase n=2 Tax=Acidovorax TaxID=12916 RepID=A1W9U5_ACISJ	Acidovorax	# 11941 # 14331 # -1 # ID=277_13;partial=00;start_type=ATG;rbs_motif=GGAG/GAGG;rbs_spacer=5-10bp;gc_cont=0.660																																0	0	0	0	0	0	0	0	0	0	0	0
NODE_281_length_29502_cov_9.839135_3	2	0	94.66	UniRef100_B9MB74 50S ribosomal protein L4 n=2 Tax=Acidovorax TaxID=12916 RepID=RL4_ACIET	Acidovorax	# 1319 # 1939 # 1 # ID=281_3;partial=00;start_type=ATG;rbs_motif=AGGAG;rbs_spacer=5-10bp;gc_cont=0.576																																0	0	0	0	0	0	0	0	0	0	0	0
NODE_289_length_27405_cov_10.113236_1	3	0	142.85	UniRef100_B9MBJ2 Argininosuccinate synthase n=2 Tax=Acidovorax TaxID=12916 RepID=ASSY_ACIET	Acidovorax	# 1 # 876 # -1 # ID=289_1;partial=10;start_type=ATG;rbs_motif=GGA/GAG/AGG;rbs_spacer=5-10bp;gc_cont=0.644																																0	0	0	0	0	0	0	0	0	0	0	0
NODE_399_length_15031_cov_12.195112_16	2	0	95.49	UniRef100_A0A0D7K9D1 50S ribosomal protein L22 n=9 Tax=Acidovorax TaxID=12916 RepID=A0A0D7K9D1_9BURK	Acidovorax	# 12159 # 12491 # 1 # ID=35_16;partial=00;start_type=ATG;rbs_motif=AGGA;rbs_spacer=5-10bp;gc_cont=0.571																																0	0	0	0	0	0	0	0	0	0	0	0
NODE_532_length_13738_cov_16.469926_12	9	0	392.11	UniRef100_A1W9U5 Phosphoenolpyruvate synthase n=2 Tax=Acidovorax TaxID=12916 RepID=A1W9U5_ACISJ	Acidovorax	# 11568 # 13736 # 1 # ID=532_12;partial=01;start_type=ATG;rbs_motif=GGAG/GAGG;rbs_spacer=5-10bp;gc_cont=0.660																																0	0	0	0	0	0	0	0	0	0	0	0
NODE_567_length_12484_cov_19.027275_13	1	0	30.94	UniRef100_A1W9U5 Phosphoenolpyruvate synthase n=2 Tax=Acidovorax TaxID=12916 RepID=A1W9U5_ACISJ	Acidovorax	# 12210 # 12482 # -1 # ID=567_13;partial=01;start_type=Edge;rbs_motif=None;rbs_spacer=None;gc_cont=0.674																																0	0	0	0	0	0	0	0	0	0	0	0
NODE_1021_length_5342_cov_15.548704_4	1	0	78.66	UniRef100_A1W9M4 Acyl-CoA dehydrogenase domain protein n=2 Tax=Acidovorax TaxID=12916 RepID=A1W9M4_ACISJ	Acidovorax	# 3164 # 4954 # -1 # ID=292_4;partial=00;start_type=ATG;rbs_motif=GGAG/GAGG;rbs_spacer=5-10bp;gc_cont=0.664																																0	0	0	0	0	0	0	0	0	0	0	0
NODE_1025_length_4812_cov_9.129073_1	1	0	20.68	UniRef100_A0A0D7K9E1 30S ribosomal protein S12 n=9 Tax=Acidovorax TaxID=12916 RepID=A0A0D7K9E1_9BURK	Acidovorax	# 190 # 567 # -1 # ID=488_1;partial=00;start_type=ATG;rbs_motif=GGA/GAG/AGG;rbs_spacer=5-10bp;gc_cont=0.582																																0	0	0	0	0	0	0	0	0	0	0	0
NODE_3571_length_1899_cov_2.733189_1	7	7	274.62	UniRef100_UPI00076A4F4E porin n=1 Tax=Acidovorax delafieldii TaxID=47920 RepID=UPI00076A4F4E	Acidovorax delafieldii	# 93 # 1202 # 1 # ID=655_1;partial=00;start_type=ATG;rbs_motif=GGAG/GAGG;rbs_spacer=5-10bp;gc_cont=0.595	71060.8	70945.8	74572.6	114842	111693	116465	66738.2	98261.6	88722.5	72492.8	188787	367108	224919	458319	341694	385852	490320	682970	2.09603e+06	1.21589e+06	48714.7	50649.1	31498.3	30639.9	45704.6	43550	84613.9	267583	150797	92530.1	13514.8	16855.4	14270.8	14434.6	23205.2	20919.2	25746.4	31748.6	30362.6	23181	27350.8	602192	61268.6
NODE_393_length_15119_cov_9.007302_12	1	0	74.83	UniRef100_C5T1F4 Acetylglutamate kinase n=2 Tax=Acidovorax delafieldii TaxID=47920 RepID=C5T1F4_ACIDE	Acidovorax delafieldii	# 11094 # 12032 # 1 # ID=393_12;partial=00;start_type=ATG;rbs_motif=None;rbs_spacer=None;gc_cont=0.623																																0	0	0	0	0	0	0	0	0	0	0	0
NODE_221_length_36529_cov_8.282037_9	1	1	31.69	UniRef100_C5T4C0 Outer membrane protein assembly factor BamB n=1 Tax=Acidovorax delafieldii 2AN TaxID=573060 RepID=C5T4C0_ACIDE	Acidovorax delafieldii 2AN	# 8611 # 9780 # -1 # ID=221_9;partial=00;start_type=ATG;rbs_motif=AGGAG;rbs_spacer=5-10bp;gc_cont=0.577	21.8328	0	0	16.3191	0	0	25.6199	0	0	0	307.483	0	2404.8	3490.41	4000.63	2210.47	3578.06	1409.24	4231.65	0	0	0	0	0	0	21.8786	1.40318	0	1.98951	0	44.2114	5.17868	0	0	3.29747	0	0	12.1879	0	0	0	980.811	0
NODE_146_length_73096_cov_27.137457_18	2	0	150.37	UniRef100_C5T740 50S ribosomal protein L7/L12 n=1 Tax=Acidovorax delafieldii 2AN TaxID=573060 RepID=C5T740_ACIDE	Acidovorax delafieldii 2AN	# 13453 # 13830 # 1 # ID=146_18;partial=00;start_type=ATG;rbs_motif=AGGA;rbs_spacer=5-10bp;gc_cont=0.577																																0	0	0	0	0	0	0	0	0	0	0	0
NODE_211_length_38295_cov_7.978504_37	1	0	129.48	UniRef100_C5T5A6 Ketol-acid reductoisomerase (NADP(+)) n=1 Tax=Acidovorax delafieldii 2AN TaxID=573060 RepID=C5T5A6_ACIDE	Acidovorax delafieldii 2AN	# 38024 # 38293 # -1 # ID=211_37;partial=01;start_type=Edge;rbs_motif=None;rbs_spacer=None;gc_cont=0.630																																0	0	0	0	0	0	0	0	0	0	0	0
NODE_1247_length_3473_cov_3.323581_1	1	0	19.98	UniRef100_C5T174 Porin Gram-negative type n=1 Tax=Acidovorax delafieldii 2AN TaxID=573060 RepID=C5T174_ACIDE	Acidovorax delafieldii 2AN	# 190 # 1254 # -1 # ID=155_1;partial=00;start_type=ATG;rbs_motif=AGGAG;rbs_spacer=5-10bp;gc_cont=0.636																																0	0	0	0	0	0	0	0	0	0	0	0
NODE_1365_length_4057_cov_3.216392_6	1	0	21.22	UniRef100_C5T0F0 Histone family protein DNA-binding protein n=1 Tax=Acidovorax delafieldii 2AN TaxID=573060 RepID=C5T0F0_ACIDE	Acidovorax delafieldii 2AN	# 3490 # 3939 # -1 # ID=636_6;partial=00;start_type=ATG;rbs_motif=GGA/GAG/AGG;rbs_spacer=5-10bp;gc_cont=0.627																																0	0	0	0	0	0	0	0	0	0	0	0
NODE_188_length_47806_cov_9.029947_40	10	5	342.01	UniRef100_B9MF98 Acetyl-coenzyme A synthetase n=1 Tax=Acidovorax ebreus (strain TPSY) TaxID=535289 RepID=B9MF98_ACIET	Acidovorax ebreus (strain TPSY)	# 35833 # 37830 # -1 # ID=188_40;partial=00;start_type=ATG;rbs_motif=AGGAG;rbs_spacer=5-10bp;gc_cont=0.669	15244.1	7573.5	13071.1	6916.73	3981.58	2397.29	4771.23	5983.01	7762	3329.34	27151	115852	34810.9	29807.9	30087.7	18216.7	20830.3	20526.7	83639.9	67226.2	3285.58	2986.14	3237.78	4486.8	3625.34	3533.01	4666.79	3084.98	5866.84	5004.6	11299.8	3615.86	1523.41	2530.11	1397.6	745.722	529.957	2269.76	1848.74	2028.02	1256.13	86606.2	19335.2
NODE_53_length_152368_cov_9.249585_14	2	2	49.64	UniRef100_B9MDL5 Putative transmembrane protein n=1 Tax=Acidovorax ebreus (strain TPSY) TaxID=535289 RepID=B9MDL5_ACIET	Acidovorax ebreus (strain TPSY)	# 11932 # 14589 # 1 # ID=53_14;partial=00;start_type=ATG;rbs_motif=None;rbs_spacer=None;gc_cont=0.686	9079.2	553.325	74.9492	2564.13	2401.67	576.506	2408.7	2722.67	1782.12	8102.75	7775.75	13362.4	11515.5	9832.54	18321.9	11026.6	9473.33	7016.59	31271.3	20390.5	1611.07	1849.49	1237.42	1480.06	1242.3	1139.18	1020.99	797.01	825.786	855.101	4468.17	2153.56	111.302	14.5075	518.111	449.815	127.446	1145.87	841.299	465.625	3057.09	24803.1	2230.12
NODE_111_length_80338_cov_8.656889_55	11	2	356.05	UniRef100_B9MHX7 Isocitrate lyase n=1 Tax=Acidovorax ebreus (strain TPSY) TaxID=535289 RepID=B9MHX7_ACIET	Acidovorax ebreus (strain TPSY)	# 50318 # 51649 # -1 # ID=111_55;partial=00;start_type=ATG;rbs_motif=GGAG/GAGG;rbs_spacer=5-10bp;gc_cont=0.623	7449.52	8232.34	5455.11	9134.39	8062.39	16625.5	5293.84	2951.77	4097.67	2406.18	2718.52	9406.51	2801.81	3211.33	2646.57	4343.5	4877.79	13555.2	81406.5	53530.6	4175.02	2211.67	1791.47	1687.85	1741.49	1256.01	1835.51	1909	940.047	1330	2385.3	1767	1655.94	1055.92	1845.71	1510.03	3675.33	2518.38	912.09	1070.62	907.828	8671.53	1569.9
NODE_113_length_87869_cov_9.206448_43	9	2	320.45	UniRef100_B9MFI0 Aconitate hydratase 1 n=1 Tax=Acidovorax ebreus (strain TPSY) TaxID=535289 RepID=B9MFI0_ACIET	Acidovorax ebreus (strain TPSY)	# 45496 # 48414 # 1 # ID=113_43;partial=00;start_type=ATG;rbs_motif=AGGAG;rbs_spacer=5-10bp;gc_cont=0.647	2950.47	5069.77	4057.63	6324.65	2271.91	4665.92	1580.44	2713.99	808.793	1218.26	3795.33	5762.14	4245.01	4281.18	4466.14	3746.05	4396.5	6823.01	43779.3	10570.5	1545.83	648.888	568.318	578.419	415.319	648.412	342.085	734.922	344.634	271.903	505.273	699.842	1019.79	785.414	1277.97	425.513	1031.47	751.846	838.618	211.318	459.636	12106.4	961.674
NODE_38_length_209998_cov_16.787885_82	2	1	35.54	UniRef100_B9MCV6 Porin Gram-negative type n=1 Tax=Acidovorax ebreus (strain TPSY) TaxID=535289 RepID=B9MCV6_ACIET	Acidovorax ebreus (strain TPSY)	# 81376 # 82398 # 1 # ID=38_82;partial=00;start_type=ATG;rbs_motif=AGGAG;rbs_spacer=5-10bp;gc_cont=0.640	698.838	1579.89	1796.74	381.444	114.501	0	43.8462	338.189	129.413	302.307	450.898	1328.33	688.666	83.2899	306.338	211.501	253.161	635.743	6791.63	7027.14	0	0	69.2578	4.21852	63.9197	0.246269	0.056287	617.305	54.6791	59.4939	76.1829	165.762	317.797	347.786	77.0751	21.4453	0	20.8585	104.5	33.8124	114.058	1438.28	221.692
NODE_38_length_209998_cov_16.787885_96	2	1	131.61	UniRef100_B9MCX0 Extracellular ligand-binding receptor n=1 Tax=Acidovorax ebreus (strain TPSY) TaxID=535289 RepID=B9MCX0_ACIET	Acidovorax ebreus (strain TPSY)	# 97946 # 99148 # -1 # ID=38_96;partial=00;start_type=ATG;rbs_motif=AGGAG;rbs_spacer=5-10bp;gc_cont=0.628	11161.2	4039.88	5318.93	602.191	2880.56	196.16	2458.41	5978.54	2630.22	5686.51	1034.62	1690.62	1645.03	1841.58	1287.22	1309.8	1397.54	1844.56	2912.03	4699.59	404.145	513.667	411.572	552.993	141.108	331.024	216.762	222.65	174.302	203.247	29.4149	2647.4	812.625	1029.56	121.68	539.509	43.3642	1169.51	1847.36	687.214	2145.47	3300.22	282.157
NODE_53_length_152368_cov_9.249585_13	2	1	53.27	UniRef100_B9MDL4 Aspartate-semialdehyde dehydrogenase n=1 Tax=Acidovorax ebreus (strain TPSY) TaxID=535289 RepID=B9MDL4_ACIET	Acidovorax ebreus (strain TPSY)	# 10533 # 11663 # 1 # ID=53_13;partial=00;start_type=ATG;rbs_motif=GGA/GAG/AGG;rbs_spacer=5-10bp;gc_cont=0.649	1042.47	583.186	555.582	391.809	1832.83	0	649.685	119.85	453.261	1264.11	860.457	1184.91	855.709	604.076	811.213	1031.95	872.607	1133.02	10675.2	6360.98	529.459	972.283	791.201	122.527	334.959	166.259	238.133	117.187	226.93	193.553	179.384	247.27	117.308	107.541	79.1693	343.277	0	309.068	37.0335	118.426	476.935	2744.69	197.756
NODE_55_length_147926_cov_9.334548_26	1	1	67.64	UniRef100_B9MF01 Transport-associated n=1 Tax=Acidovorax ebreus (strain TPSY) TaxID=535289 RepID=B9MF01_ACIET	Acidovorax ebreus (strain TPSY)	# 21345 # 21659 # 1 # ID=55_26;partial=00;start_type=ATG;rbs_motif=AGGA;rbs_spacer=5-10bp;gc_cont=0.632	2093.98	1440.87	221.295	0	2715.39	2196.71	418.67	554.91	1425.22	1940.84	6236.32	42659.4	6504.21	4432.21	7381.89	6149.61	7034.52	12676.1	79791.5	17690.9	806.323	260.72	102.461	368.642	111.075	386.499	302.334	444.703	2356.58	299.344	499.392	496.686	289.832	42.835	0	508.574	485.617	199.169	171.466	372.375	732.26	19892.6	7119.66
NODE_94_length_102390_cov_16.055709_36	4	1	139.52	UniRef100_B9MJ47 Extracellular ligand-binding receptor n=1 Tax=Acidovorax ebreus (strain TPSY) TaxID=535289 RepID=B9MJ47_ACIET	Acidovorax ebreus (strain TPSY)	# 38256 # 39383 # -1 # ID=94_36;partial=00;start_type=ATG;rbs_motif=GGAG/GAGG;rbs_spacer=5-10bp;gc_cont=0.603	15638.5	11339.6	18260.9	4484.04	15352.4	5460.72	10525.8	13520	9853.08	20697	9213.52	10142.8	11327.9	11623.7	11512.3	7300.27	6063.23	11014.9	23399.9	47257.4	2672.16	2857.67	2071.88	2208.23	2246.29	1305.44	1017.49	3678.65	1244.69	1246.85	0	3709.41	2280.96	3534.67	906.051	2875.4	1207.18	5007.3	4177.66	2574.37	7808.79	29389.3	1692.78
NODE_94_length_102390_cov_16.055709_49	1	1	17.1	UniRef100_B9MJ34 Cytochrome d1 heme region n=1 Tax=Acidovorax ebreus (strain TPSY) TaxID=535289 RepID=B9MJ34_ACIET	Acidovorax ebreus (strain TPSY)	# 51925 # 53139 # 1 # ID=94_49;partial=00;start_type=ATG;rbs_motif=AGGAG;rbs_spacer=5-10bp;gc_cont=0.683	106.113	2643.98	0	0	0	0	139.793	0	0	650.826	759.313	3265.06	3077.21	4474.24	2690.73	2569.47	3221.7	4837.19	17523.5	6270.72	306.185	83.3104	173.783	248.096	66.8037	171.726	88.4212	301.621	161.106	111.086	466.478	25.1697	531.838	0	0	0	0	66.5023	0	0	245.55	2422.06	544.924
NODE_113_length_87869_cov_9.206448_67	2	1	35.89	UniRef100_B9MFX6 4-hydroxy-3-methylbut-2-en-1-yl diphosphate synthase (flavodoxin) n=1 Tax=Acidovorax ebreus (strain TPSY) TaxID=535289 RepID=B9MFX6_ACIET	Acidovorax ebreus (strain TPSY)	# 74534 # 75811 # 1 # ID=113_67;partial=00;start_type=ATG;rbs_motif=GGAG/GAGG;rbs_spacer=5-10bp;gc_cont=0.659	1335.23	1011.32	325.065	1897.62	2371.9	5378.89	1258.01	1537.83	2126.42	447.157	1399.52	2370.02	1726.88	2993.66	2060.77	2188.66	2607.2	3232.19	9832.01	12787.6	363.546	310.825	120.119	13.7182	229.031	284.526	146.729	2076.93	1086	415.57	431.559	316.713	203.428	62.9211	383.435	444.24	1189.09	598.459	475.188	555.583	168.708	4464.18	395.545
NODE_147_length_62024_cov_9.327777_45	4	1	167.9	UniRef100_B9MIF3 Malate dehydrogenase (Oxaloacetate-decarboxylating) (NADP(+))., Phosphate acetyltransferase n=1 Tax=Acidovorax ebreus (strain TPSY) TaxID=535289 RepID=B9MIF3_ACIET	Acidovorax ebreus (strain TPSY)	# 51505 # 53814 # -1 # ID=147_45;partial=00;start_type=ATG;rbs_motif=GGAG/GAGG;rbs_spacer=5-10bp;gc_cont=0.661	0	0.199597	109.336	155.844	111.243	0	0	132.051	177.301	69.8635	2007.54	178.747	3279.88	3763.65	2825.78	4493.76	3777	5813.58	7840.18	15285.7	1759.7	503.255	160.717	234.272	64.2385	311.966	685.503	565.217	2128.97	542.777	173.818	0	0.0401491	21.1635	31.49	20.835	0	0	40.8035	46.3245	26.3588	6403.66	29.832
NODE_166_length_64120_cov_16.790635_34	3	1	100.66	UniRef100_B9MA32 2-isopropylmalate synthase n=1 Tax=Acidovorax ebreus (strain TPSY) TaxID=535289 RepID=LEU1_ACIET	Acidovorax ebreus (strain TPSY)	# 33547 # 35085 # -1 # ID=166_34;partial=00;start_type=ATG;rbs_motif=GGA/GAG/AGG;rbs_spacer=5-10bp;gc_cont=0.630	0	182.591	155.171	0	0	113.94	129.641	235.083	0	638.717	980.512	3358.39	1849.78	1236.59	1307.19	871.831	1470.44	1919.07	15359.9	11611.3	75.2264	116.994	0	117.209	149.524	29.3637	87.8698	199.223	102.907	61.0469	515.952	0	36.7283	30.0356	0	0	25.1882	61.6726	72.64	0	240.982	3127.64	560.499
NODE_234_length_34120_cov_7.700749_26	7	1	201.97	UniRef100_B9MHY8 Carbamoyl-phosphate synthase large chain n=1 Tax=Acidovorax ebreus (strain TPSY) TaxID=535289 RepID=B9MHY8_ACIET	Acidovorax ebreus (strain TPSY)	# 25547 # 28798 # 1 # ID=234_26;partial=00;start_type=ATG;rbs_motif=None;rbs_spacer=None;gc_cont=0.643	395.553	2.64118	13.5909	0	0	223.591	98.7846	54.3772	224.728	875.427	574.122	349.304	530.179	559.719	988.061	447.204	646.4	1032.76	10998.3	7969.73	143.226	225.124	35.0969	183.478	284.193	23.5089	319.08	341.581	245.98	696.445	1256.38	93.8241	0.531276	2.63073	0	0	49.4282	46.9937	16.8025	58.7161	330.29	1831.34	58.2972
NODE_258_length_32776_cov_9.260567_23	1	1	39.03	UniRef100_B9MEM0 NADH-quinone oxidoreductase n=1 Tax=Acidovorax ebreus (strain TPSY) TaxID=535289 RepID=B9MEM0_ACIET	Acidovorax ebreus (strain TPSY)	# 20254 # 22386 # 1 # ID=258_23;partial=00;start_type=ATG;rbs_motif=GGA/GAG/AGG;rbs_spacer=5-10bp;gc_cont=0.629	307.857	1596.62	621.723	1258.79	2280.18	1142.5	649.722	5.81093	26.7387	439.144	457.684	2464.15	867.33	631.857	716.18	260.467	1018.25	1074.06	16152.7	9548.37	47.7137	79.6227	0	101.035	109.818	58.763	103.361	0	54.9888	73.4126	0.782749	73.0228	321.161	120.344	254.353	427.061	252.567	309.085	1.79557	6.98616	165.685	1459.92	411.255
NODE_30_length_224439_cov_9.093162_1	4	0	138.12	UniRef100_B9MIV1 Dihydrolipoyl dehydrogenase n=1 Tax=Acidovorax ebreus (strain TPSY) TaxID=535289 RepID=B9MIV1_ACIET	Acidovorax ebreus (strain TPSY)	# 182 # 2041 # -1 # ID=30_1;partial=00;start_type=ATG;rbs_motif=GGAG/GAGG;rbs_spacer=5-10bp;gc_cont=0.682																																0	0	0	0	0	0	0	0	0	0	0	0
NODE_38_length_209998_cov_16.787885_113	2	0	44.78	UniRef100_B9MCY7 AMP-dependent synthetase and ligase n=1 Tax=Acidovorax ebreus (strain TPSY) TaxID=535289 RepID=B9MCY7_ACIET	Acidovorax ebreus (strain TPSY)	# 115948 # 117594 # -1 # ID=38_113;partial=00;start_type=GTG;rbs_motif=AGGAG;rbs_spacer=5-10bp;gc_cont=0.681																																0	0	0	0	0	0	0	0	0	0	0	0
NODE_90_length_106751_cov_9.082468_40	1	0	66.18	UniRef100_B9MAB5 Peptidylprolyl isomerase n=1 Tax=Acidovorax ebreus (strain TPSY) TaxID=535289 RepID=B9MAB5_ACIET	Acidovorax ebreus (strain TPSY)	# 48339 # 49124 # -1 # ID=90_40;partial=00;start_type=ATG;rbs_motif=GGA/GAG/AGG;rbs_spacer=5-10bp;gc_cont=0.604																																0	0	0	0	0	0	0	0	0	0	0	0
NODE_100_length_89556_cov_7.880459_15	5	0	289.55	UniRef100_B9MJ69 Uncharacterized protein n=1 Tax=Acidovorax ebreus (strain TPSY) TaxID=535289 RepID=B9MJ69_ACIET	Acidovorax ebreus (strain TPSY)	# 16848 # 17816 # 1 # ID=100_15;partial=00;start_type=ATG;rbs_motif=GGA/GAG/AGG;rbs_spacer=5-10bp;gc_cont=0.653																																0	0	0	0	0	0	0	0	0	0	0	0
NODE_100_length_89556_cov_7.880459_60	1	0	57.78	UniRef100_B9MJ23 Phosphoribosylamine--glycine ligase n=1 Tax=Acidovorax ebreus (strain TPSY) TaxID=535289 RepID=B9MJ23_ACIET	Acidovorax ebreus (strain TPSY)	# 62033 # 63319 # -1 # ID=100_60;partial=00;start_type=ATG;rbs_motif=GGA/GAG/AGG;rbs_spacer=11-12bp;gc_cont=0.672																																0	0	0	0	0	0	0	0	0	0	0	0
NODE_105_length_85142_cov_8.753582_1	4	0	177.26	UniRef100_B9MBZ2 Nitrate reductase, beta subunit n=1 Tax=Acidovorax ebreus (strain TPSY) TaxID=535289 RepID=B9MBZ2_ACIET	Acidovorax ebreus (strain TPSY)	# 2 # 1012 # 1 # ID=105_1;partial=10;start_type=Edge;rbs_motif=None;rbs_spacer=None;gc_cont=0.659																																0	0	0	0	0	0	0	0	0	0	0	0
NODE_108_length_92777_cov_9.259302_59	1	0	25.13	UniRef100_B9MEQ7 CTP synthase n=1 Tax=Acidovorax ebreus (strain TPSY) TaxID=535289 RepID=PYRG_ACIET	Acidovorax ebreus (strain TPSY)	# 67832 # 69490 # 1 # ID=108_59;partial=00;start_type=ATG;rbs_motif=None;rbs_spacer=None;gc_cont=0.647																																0	0	0	0	0	0	0	0	0	0	0	0
NODE_110_length_82319_cov_8.578637_55	2	0	86.66	UniRef100_B9MFS2 ATP-dependent protease ATPase subunit HslU n=1 Tax=Acidovorax ebreus (strain TPSY) TaxID=535289 RepID=HSLU_ACIET	Acidovorax ebreus (strain TPSY)	# 59807 # 61147 # -1 # ID=110_55;partial=00;start_type=ATG;rbs_motif=GGA/GAG/AGG;rbs_spacer=5-10bp;gc_cont=0.658																																0	0	0	0	0	0	0	0	0	0	0	0
NODE_110_length_82319_cov_8.578637_59	3	0	89.59	UniRef100_B9MFS6 Cobalamin synthesis protein P47K n=1 Tax=Acidovorax ebreus (strain TPSY) TaxID=535289 RepID=B9MFS6_ACIET	Acidovorax ebreus (strain TPSY)	# 64607 # 65725 # -1 # ID=110_59;partial=00;start_type=ATG;rbs_motif=GGA/GAG/AGG;rbs_spacer=5-10bp;gc_cont=0.622																																0	0	0	0	0	0	0	0	0	0	0	0
NODE_122_length_79534_cov_10.316285_21	4	0	141.14	UniRef100_B9MHN0 Glyceraldehyde-3-phosphate dehydrogenase n=1 Tax=Acidovorax ebreus (strain TPSY) TaxID=535289 RepID=B9MHN0_ACIET	Acidovorax ebreus (strain TPSY)	# 19803 # 20804 # -1 # ID=122_21;partial=00;start_type=ATG;rbs_motif=GGAG/GAGG;rbs_spacer=5-10bp;gc_cont=0.644																																0	0	0	0	0	0	0	0	0	0	0	0
NODE_129_length_70772_cov_8.209638_91	1	0	35.68	UniRef100_B9MBI3 Glutamyl-tRNA synthetase n=1 Tax=Acidovorax ebreus (strain TPSY) TaxID=535289 RepID=B9MBI3_ACIET	Acidovorax ebreus (strain TPSY)	# 69239 # 70648 # 1 # ID=129_91;partial=00;start_type=ATG;rbs_motif=GGA/GAG/AGG;rbs_spacer=5-10bp;gc_cont=0.631																																0	0	0	0	0	0	0	0	0	0	0	0
NODE_130_length_69690_cov_8.395922_45	2	0	52.92	UniRef100_B9MI48 Sulfate ABC transporter, periplasmic sulfate-binding protein n=1 Tax=Acidovorax ebreus (strain TPSY) TaxID=535289 RepID=B9MI48_ACIET	Acidovorax ebreus (strain TPSY)	# 45364 # 46371 # -1 # ID=130_45;partial=00;start_type=ATG;rbs_motif=GGAGG;rbs_spacer=5-10bp;gc_cont=0.644																																0	0	0	0	0	0	0	0	0	0	0	0
NODE_133_length_73199_cov_9.151058_16	1	0	36.62	UniRef100_B9MGP4 GTP-binding protein TypA n=1 Tax=Acidovorax ebreus (strain TPSY) TaxID=535289 RepID=B9MGP4_ACIET	Acidovorax ebreus (strain TPSY)	# 13397 # 15226 # -1 # ID=133_16;partial=00;start_type=ATG;rbs_motif=GGA/GAG/AGG;rbs_spacer=11-12bp;gc_cont=0.640																																0	0	0	0	0	0	0	0	0	0	0	0
NODE_133_length_73199_cov_9.151058_19	5	0	121.92	UniRef100_B9MGP1 Translation initiation factor IF-2 n=1 Tax=Acidovorax ebreus (strain TPSY) TaxID=535289 RepID=B9MGP1_ACIET	Acidovorax ebreus (strain TPSY)	# 16611 # 19442 # -1 # ID=133_19;partial=00;start_type=ATG;rbs_motif=AGGAG/GGAGG;rbs_spacer=11-12bp;gc_cont=0.641																																0	0	0	0	0	0	0	0	0	0	0	0
NODE_133_length_73199_cov_9.151058_20	5	0	177.75	UniRef100_B9MGP0 Transcription termination/antitermination protein NusA n=1 Tax=Acidovorax ebreus (strain TPSY) TaxID=535289 RepID=B9MGP0_ACIET	Acidovorax ebreus (strain TPSY)	# 19467 # 20951 # -1 # ID=133_20;partial=00;start_type=ATG;rbs_motif=AGGAG;rbs_spacer=5-10bp;gc_cont=0.616																																0	0	0	0	0	0	0	0	0	0	0	0
NODE_133_length_73199_cov_9.151058_34	3	0	97.88	UniRef100_B9MGM5 Outer membrane protein assembly factor BamA n=1 Tax=Acidovorax ebreus (strain TPSY) TaxID=535289 RepID=B9MGM5_ACIET	Acidovorax ebreus (strain TPSY)	# 33596 # 35893 # -1 # ID=133_34;partial=00;start_type=ATG;rbs_motif=None;rbs_spacer=None;gc_cont=0.626																																0	0	0	0	0	0	0	0	0	0	0	0
NODE_133_length_73199_cov_9.151058_48	1	0	22.67	UniRef100_B9MGL1 Mammalian cell entry related domain protein n=1 Tax=Acidovorax ebreus (strain TPSY) TaxID=535289 RepID=B9MGL1_ACIET	Acidovorax ebreus (strain TPSY)	# 48888 # 49898 # -1 # ID=133_48;partial=00;start_type=ATG;rbs_motif=None;rbs_spacer=None;gc_cont=0.705																																0	0	0	0	0	0	0	0	0	0	0	0
NODE_145_length_73196_cov_17.833240_51	8	0	293.85	UniRef100_B9MGP1 Translation initiation factor IF-2 n=1 Tax=Acidovorax ebreus (strain TPSY) TaxID=535289 RepID=B9MGP1_ACIET	Acidovorax ebreus (strain TPSY)	# 53740 # 56571 # 1 # ID=145_51;partial=00;start_type=ATG;rbs_motif=AGGAG/GGAGG;rbs_spacer=11-12bp;gc_cont=0.629																																0	0	0	0	0	0	0	0	0	0	0	0
NODE_155_length_52849_cov_8.777380_16	1	0	46.31	UniRef100_B9MDB0 Porin Gram-negative type n=1 Tax=Acidovorax ebreus (strain TPSY) TaxID=535289 RepID=B9MDB0_ACIET	Acidovorax ebreus (strain TPSY)	# 18898 # 20091 # -1 # ID=155_16;partial=00;start_type=ATG;rbs_motif=AGGAG;rbs_spacer=5-10bp;gc_cont=0.629																																0	0	0	0	0	0	0	0	0	0	0	0
NODE_166_length_64120_cov_16.790635_15	2	0	52.82	UniRef100_B9MA14 Phosphoadenosine phosphosulfate reductase n=1 Tax=Acidovorax ebreus (strain TPSY) TaxID=535289 RepID=B9MA14_ACIET	Acidovorax ebreus (strain TPSY)	# 14466 # 15398 # 1 # ID=166_15;partial=00;start_type=ATG;rbs_motif=GGA/GAG/AGG;rbs_spacer=5-10bp;gc_cont=0.673																																0	0	0	0	0	0	0	0	0	0	0	0
NODE_166_length_64120_cov_16.790635_16	3	0	115.5	UniRef100_B9MA15 Sulfate adenylyltransferase subunit 1 n=1 Tax=Acidovorax ebreus (strain TPSY) TaxID=535289 RepID=B9MA15_ACIET	Acidovorax ebreus (strain TPSY)	# 15398 # 16786 # 1 # ID=166_16;partial=00;start_type=ATG;rbs_motif=None;rbs_spacer=None;gc_cont=0.703																																0	0	0	0	0	0	0	0	0	0	0	0
NODE_172_length_51677_cov_9.291155_10	1	0	70.72	UniRef100_B9MHC5 Phasin family protein n=1 Tax=Acidovorax ebreus (strain TPSY) TaxID=535289 RepID=B9MHC5_ACIET	Acidovorax ebreus (strain TPSY)	# 8796 # 9359 # -1 # ID=172_10;partial=00;start_type=ATG;rbs_motif=GGAG/GAGG;rbs_spacer=5-10bp;gc_cont=0.649																																0	0	0	0	0	0	0	0	0	0	0	0
NODE_172_length_51677_cov_9.291155_35	16	0	715.1	UniRef100_B9MHF0 30S ribosomal protein S1 n=1 Tax=Acidovorax ebreus (strain TPSY) TaxID=535289 RepID=B9MHF0_ACIET	Acidovorax ebreus (strain TPSY)	# 36556 # 38241 # -1 # ID=172_35;partial=00;start_type=ATG;rbs_motif=AGGA;rbs_spacer=5-10bp;gc_cont=0.623																																0	0	0	0	0	0	0	0	0	0	0	0
NODE_172_length_51677_cov_9.291155_40	2	0	72.15	UniRef100_B9MHF5 DNA gyrase subunit A n=1 Tax=Acidovorax ebreus (strain TPSY) TaxID=535289 RepID=B9MHF5_ACIET	Acidovorax ebreus (strain TPSY)	# 43741 # 46374 # -1 # ID=172_40;partial=00;start_type=ATG;rbs_motif=None;rbs_spacer=None;gc_cont=0.645																																0	0	0	0	0	0	0	0	0	0	0	0
NODE_177_length_60925_cov_17.131460_59	2	0	42.91	UniRef100_B9MF35 Beta-ketoadipyl CoA thiolase n=1 Tax=Acidovorax ebreus (strain TPSY) TaxID=535289 RepID=B9MF35_ACIET	Acidovorax ebreus (strain TPSY)	# 52131 # 53342 # -1 # ID=177_59;partial=00;start_type=ATG;rbs_motif=GGAG/GAGG;rbs_spacer=5-10bp;gc_cont=0.706																																0	0	0	0	0	0	0	0	0	0	0	0
NODE_195_length_54084_cov_16.466176_48	2	0	53.91	UniRef100_B9MIS7 Aminotransferase n=1 Tax=Acidovorax ebreus (strain TPSY) TaxID=535289 RepID=B9MIS7_ACIET	Acidovorax ebreus (strain TPSY)	# 44000 # 45196 # -1 # ID=195_48;partial=00;start_type=ATG;rbs_motif=AGGA;rbs_spacer=5-10bp;gc_cont=0.648																																0	0	0	0	0	0	0	0	0	0	0	0
NODE_219_length_37188_cov_8.161608_27	3	0	161.89	UniRef100_B9MDD1 S-adenosylmethionine synthase n=1 Tax=Acidovorax ebreus (strain TPSY) TaxID=535289 RepID=METK_ACIET	Acidovorax ebreus (strain TPSY)	# 32291 # 33472 # 1 # ID=219_27;partial=00;start_type=ATG;rbs_motif=GGAG/GAGG;rbs_spacer=5-10bp;gc_cont=0.663																																0	0	0	0	0	0	0	0	0	0	0	0
NODE_224_length_36018_cov_9.278175_4	3	0	144.79	UniRef100_B9MB33 Cell shape determining protein, MreB/Mrl family n=1 Tax=Acidovorax ebreus (strain TPSY) TaxID=535289 RepID=B9MB33_ACIET	Acidovorax ebreus (strain TPSY)	# 2322 # 3365 # 1 # ID=224_4;partial=00;start_type=ATG;rbs_motif=GGAG/GAGG;rbs_spacer=5-10bp;gc_cont=0.664																																0	0	0	0	0	0	0	0	0	0	0	0
NODE_281_length_29502_cov_9.839135_8	5	0	220.83	UniRef100_B9MB79 30S ribosomal protein S3 n=1 Tax=Acidovorax ebreus (strain TPSY) TaxID=535289 RepID=B9MB79_ACIET	Acidovorax ebreus (strain TPSY)	# 3726 # 4592 # 1 # ID=281_8;partial=00;start_type=ATG;rbs_motif=AGGA;rbs_spacer=5-10bp;gc_cont=0.653																																0	0	0	0	0	0	0	0	0	0	0	0
NODE_318_length_20268_cov_11.514966_1	1	0	36.67	UniRef100_B9MHN0 Glyceraldehyde-3-phosphate dehydrogenase n=1 Tax=Acidovorax ebreus (strain TPSY) TaxID=535289 RepID=B9MHN0_ACIET	Acidovorax ebreus (strain TPSY)	# 3 # 455 # 1 # ID=318_1;partial=10;start_type=Edge;rbs_motif=None;rbs_spacer=None;gc_cont=0.647																																0	0	0	0	0	0	0	0	0	0	0	0
NODE_369_length_23587_cov_18.615077_1	1	0	77.21	UniRef100_B9MJD2 Methylmalonate-semialdehyde dehydrogenase n=1 Tax=Acidovorax ebreus (strain TPSY) TaxID=535289 RepID=B9MJD2_ACIET	Acidovorax ebreus (strain TPSY)	# 3 # 815 # 1 # ID=369_1;partial=10;start_type=Edge;rbs_motif=None;rbs_spacer=None;gc_cont=0.672																																0	0	0	0	0	0	0	0	0	0	0	0
NODE_428_length_13833_cov_8.073668_9	1	0	56.42	UniRef100_B9MJM3 Dihydrolipoyl dehydrogenase n=1 Tax=Acidovorax ebreus (strain TPSY) TaxID=535289 RepID=B9MJM3_ACIET	Acidovorax ebreus (strain TPSY)	# 10293 # 11720 # -1 # ID=428_9;partial=00;start_type=ATG;rbs_motif=None;rbs_spacer=None;gc_cont=0.646																																0	0	0	0	0	0	0	0	0	0	0	0
NODE_762_length_6726_cov_9.620747_5	7	0	227.7	UniRef100_B9MBQ7 Electron transfer flavoprotein alpha subunit n=1 Tax=Acidovorax ebreus (strain TPSY) TaxID=535289 RepID=B9MBQ7_ACIET	Acidovorax ebreus (strain TPSY)	# 5035 # 5967 # -1 # ID=225_5;partial=00;start_type=ATG;rbs_motif=AGGAG;rbs_spacer=5-10bp;gc_cont=0.689																																0	0	0	0	0	0	0	0	0	0	0	0
NODE_2123_length_2259_cov_9.218693_1	10	0	516.97	UniRef100_B9MH46 DNA-directed RNA polymerase subunit beta' n=1 Tax=Acidovorax ebreus (strain TPSY) TaxID=535289 RepID=RPOC_ACIET	Acidovorax ebreus (strain TPSY)	# 2 # 2257 # -1 # ID=512_1;partial=11;start_type=Edge;rbs_motif=None;rbs_spacer=None;gc_cont=0.649																																0	0	0	0	0	0	0	0	0	0	0	0
NODE_2430_length_2576_cov_3.130504_3	9	0	503.64	UniRef100_B9MFU4 Electron transfer flavoprotein alpha/beta-subunit n=1 Tax=Acidovorax ebreus (strain TPSY) TaxID=535289 RepID=B9MFU4_ACIET	Acidovorax ebreus (strain TPSY)	# 1409 # 2158 # -1 # ID=243_3;partial=00;start_type=ATG;rbs_motif=AGGAG;rbs_spacer=5-10bp;gc_cont=0.643																																0	0	0	0	0	0	0	0	0	0	0	0
NODE_94_length_102390_cov_16.055709_6	12	11	494.7	UniRef100_A1W7B3 Catalase n=1 Tax=Acidovorax sp. (strain JS42) TaxID=232721 RepID=A1W7B3_ACISJ	Acidovorax sp. (strain JS42)	# 5167 # 6618 # 1 # ID=94_6;partial=00;start_type=ATG;rbs_motif=AGGAG;rbs_spacer=5-10bp;gc_cont=0.663	75315.2	104413	58434.9	39701.2	38100.6	25337.1	22738.2	30259.1	47792	115768	113085	161995	172584	158897	172107	126214	186635	253916	1.78178e+06	745917	19466.8	23204	23879	18452.4	20952.2	17404	16444	70447.9	18449	14760.3	31828.7	17864.6	21002.7	11310.9	8022.06	7135.97	5601.16	10817	9350	12486.9	43678	360719	27036.1
NODE_100_length_98479_cov_9.251270_38	18	5	995.75	UniRef100_A1WAR6 Chaperone protein DnaK n=1 Tax=Acidovorax sp. (strain JS42) TaxID=232721 RepID=DNAK_ACISJ	Acidovorax sp. (strain JS42)	# 32927 # 34867 # -1 # ID=100_38;partial=00;start_type=ATG;rbs_motif=GGAG/GAGG;rbs_spacer=5-10bp;gc_cont=0.633	11508.2	18494.1	14272	17128.5	18802	4524.38	8544.77	9931.2	8957.2	16916.1	29430.9	181291	47229.4	43337.2	39811.8	33247.9	38935.4	88402.3	446076	279411	5497.54	5768.6	4327.69	4740.45	4897.25	4734.46	5642.12	6849.51	7043.84	7361.58	13066	2729.71	3720.1	2762.57	3461.01	3521.48	1000.18	4064.91	3068.72	2340.3	6382.26	93878.8	30256.6
NODE_100_length_89556_cov_7.880459_71	7	3	360.16	UniRef100_A1W744 Alcohol dehydrogenase GroES domain protein n=1 Tax=Acidovorax sp. (strain JS42) TaxID=232721 RepID=A1W744_ACISJ	Acidovorax sp. (strain JS42)	# 76715 # 77746 # 1 # ID=100_71;partial=00;start_type=ATG;rbs_motif=AGGAG;rbs_spacer=5-10bp;gc_cont=0.694	5476.99	14768.8	23367.5	12917.6	10431.4	18260.8	9594.21	7424.6	5982.56	11064.9	11041.5	10697	11223	9454.35	14130.8	18706.7	26170.4	36102.2	210167	172168	5201.39	4838.01	5874.98	5577.09	6770.27	6102.78	5952.24	6398.36	6465.58	7676.47	38167.3	1299.13	2970.75	4523.12	2610.15	1953.73	4036.82	4564.15	2294.19	1563.1	4174.67	35220	1785.27
NODE_29_length_224742_cov_8.993827_127	4	2	154.72	UniRef100_A1W410 Glutamate synthase (NADH) large subunit n=1 Tax=Acidovorax sp. (strain JS42) TaxID=232721 RepID=A1W410_ACISJ	Acidovorax sp. (strain JS42)	# 134382 # 139115 # -1 # ID=29_127;partial=00;start_type=ATG;rbs_motif=GGAG/GAGG;rbs_spacer=5-10bp;gc_cont=0.654	1356.48	994.55	1473.38	1857.62	1072.23	1198.23	1452.1	1750.57	1166.05	2304.2	7651.11	8650.57	6705.98	8658.72	6752.26	8974.87	7924.15	9892.94	35070.6	26746.8	13401.5	7586.27	7600.72	6793.97	6838.2	4820.46	4469.8	4579.13	3550.33	3949	925.787	321.753	200.054	285.194	375.353	200.821	264.888	690.794	540.924	304.66	869.353	24405.5	1443.74
NODE_30_length_224439_cov_9.093162_88	2	2	91.67	UniRef100_A1W888 Superoxide dismutase n=1 Tax=Acidovorax sp. (strain JS42) TaxID=232721 RepID=A1W888_ACISJ	Acidovorax sp. (strain JS42)	# 95490 # 96071 # -1 # ID=30_88;partial=00;start_type=ATG;rbs_motif=AGGA;rbs_spacer=5-10bp;gc_cont=0.619	6818.15	14335	7063.42	4099.23	6470.74	4036.35	6722.69	4760.83	7658.85	11781.6	9175.73	31894.4	10464.9	11023.6	11563.3	10092.6	9921.74	10659.9	53223.1	54478.9	755.027	1749.31	1354.56	2581.15	1471.99	1099.08	1108.08	1840.71	1601.15	1259.25	4943.54	1617.25	2883.49	1367.23	828.295	1211.92	892.296	3198.11	1471.09	2001.07	4445.07	29268.8	5323.02
NODE_133_length_73199_cov_9.151058_42	5	2	172.26	UniRef100_A1W918 30S ribosomal protein S2 n=1 Tax=Acidovorax sp. (strain JS42) TaxID=232721 RepID=RS2_ACISJ	Acidovorax sp. (strain JS42)	# 42637 # 43389 # -1 # ID=133_42;partial=00;start_type=ATG;rbs_motif=GGAG/GAGG;rbs_spacer=5-10bp;gc_cont=0.607	27928.7	21884.8	47099.3	30333.3	9945.43	20814.7	7648.34	7989.41	13998.5	45597.5	9656.13	16219.3	10125.1	9252.19	9400.53	8725.3	13769.4	14922.6	80412.3	89415.2	10911.9	7224.37	5021.47	8222.4	8586.04	9512.19	8351.6	5759.96	8991.91	12521.5	5574.69	6624.6	4402.14	9116.76	6129.18	1862.71	4601.4	3638.46	2468.71	3657.46	17203.5	30801.2	2706.92
NODE_202_length_45706_cov_9.450614_11	3	2	82.15	UniRef100_A1WC86 Major facilitator superfamily MFS_1 n=1 Tax=Acidovorax sp. (strain JS42) TaxID=232721 RepID=A1WC86_ACISJ	Acidovorax sp. (strain JS42)	# 14643 # 16337 # -1 # ID=202_11;partial=00;start_type=ATG;rbs_motif=AGGAG;rbs_spacer=5-10bp;gc_cont=0.643	42275.4	49130.3	27479.6	12379.6	11352.4	25434.9	3522.63	3435.41	5691.42	2866.9	13574.7	24827.4	17827.4	10836.7	14385.8	6524.51	7496.81	6343.55	14057.1	15056.8	3025.11	1642.08	2612.89	2203.06	3975.09	1354.72	219.193	3713.8	544.67	1349.6	10988	10027.6	9882.59	5319.09	2501.43	2126.22	5622.78	1675.78	1061.54	1487.03	1081.65	43300.6	4143.58
NODE_29_length_224742_cov_8.993827_80	1	1	16.59	UniRef100_A1W458 Ubiquinol-cytochrome c reductase iron-sulfur subunit n=1 Tax=Acidovorax sp. (strain JS42) TaxID=232721 RepID=A1W458_ACISJ	Acidovorax sp. (strain JS42)	# 87983 # 88582 # -1 # ID=29_80;partial=00;start_type=ATG;rbs_motif=GGAG/GAGG;rbs_spacer=5-10bp;gc_cont=0.612	618.341	106.065	150.257	194.712	53.0715	841.06	148.409	110.784	55.5009	45.2754	4081.85	24232.1	7186.42	6313.33	4678.23	3007.21	3755.28	10760.7	63706.2	22676.9	656.403	532.161	153.905	563.796	742.788	672.993	973.063	2117.18	1065.97	2807.58	1600.63	146.669	21.335	29.0845	39.3437	9.93992	185.929	70.601	34.2319	14.501	17.082	13020.3	4044.23
NODE_38_length_209998_cov_16.787885_178	2	1	31.52	UniRef100_A1WAQ4 Homoserine dehydrogenase n=1 Tax=Acidovorax sp. (strain JS42) TaxID=232721 RepID=A1WAQ4_ACISJ	Acidovorax sp. (strain JS42)	# 185235 # 186596 # -1 # ID=38_178;partial=00;start_type=ATG;rbs_motif=None;rbs_spacer=None;gc_cont=0.685	1520.16	1846.29	966.231	4228.77	1769.17	2893.55	1089.9	938.957	288.779	802.75	15414.6	21976.6	10841.1	19078.9	12013.2	15460.4	14365.3	27697.8	51387.3	60075.2	6320.54	3301.14	2247.32	1901.35	1404.02	996.824	1836.63	1037.84	6171.81	4047.05	2832.46	360.578	371.382	187.028	854.47	331.353	639.662	518.485	290.136	75.451	302.87	49169.4	3667.79
NODE_45_length_178405_cov_9.407967_95	1	1	39.71	UniRef100_A1W3F8 Peptidoglycan-binding LysM n=1 Tax=Acidovorax sp. (strain JS42) TaxID=232721 RepID=A1W3F8_ACISJ	Acidovorax sp. (strain JS42)	# 95682 # 96170 # -1 # ID=45_95;partial=00;start_type=ATG;rbs_motif=AGGAG;rbs_spacer=5-10bp;gc_cont=0.638	4816.27	3480.59	0	0	0	0	0	0	0	0	4108	43231.6	5089.77	5286.17	7611.65	3392.07	3965.02	7964.65	50242.1	18082.9	0	0	0	0	0	0	0	0	0	0	0	1142.41	700.123	0	0	0	0	0	0	0	0	13103.7	7215.14
NODE_63_length_133099_cov_9.353116_59	2	1	72.25	UniRef100_A1W7J3 Propionyl-CoA carboxylase carboxyltransferase subunit n=1 Tax=Acidovorax sp. (strain JS42) TaxID=232721 RepID=A1W7J3_ACISJ	Acidovorax sp. (strain JS42)	# 62797 # 64329 # 1 # ID=63_59;partial=00;start_type=ATG;rbs_motif=GGA/GAG/AGG;rbs_spacer=5-10bp;gc_cont=0.633	4887.62	26542	16867.8	9779.8	8792.29	1547.68	1947.48	2849.46	1413.89	5182.67	9106.68	7848.73	12028.9	16504.7	12450.2	12947.4	14809.5	15064.7	31794.6	25490.2	5643.04	2649.59	2520.64	522.092	2930.94	3015.13	2091.14	1187.47	4861.42	1887.78	450.233	1159.33	5338.93	3265.01	1976.12	1646.73	342.139	926.452	880.477	369.416	1955.37	29048.5	1309.92
NODE_63_length_133099_cov_9.353116_61	1	1	41.64	UniRef100_A1W7J4 Carbamoyl-phosphate synthase L chain, ATP-binding protein n=1 Tax=Acidovorax sp. (strain JS42) TaxID=232721 RepID=A1W7J4_ACISJ	Acidovorax sp. (strain JS42)	# 64571 # 66619 # 1 # ID=63_61;partial=00;start_type=ATG;rbs_motif=None;rbs_spacer=None;gc_cont=0.652	12416.8	1098.83	2449.98	2401.88	848.418	350.148	894.132	1032.03	4340.85	7314.46	1067.61	5487.57	3537.69	6077.08	2893.27	3714.33	3649.37	7052.98	15959.2	3206.71	378.629	668.796	733.5	782.46	959.96	958.194	810.894	1716.21	302.8	1205.03	1952.4	2945.24	221.031	474.23	485.326	158.903	77.4057	425.356	318.895	1134.16	2759.68	3405.47	915.849
NODE_86_length_107996_cov_17.098869_45	1	1	48.06	UniRef100_A1W4T7 2,5-dioxopentanoate dehydrogenase (NAD+) n=1 Tax=Acidovorax sp. (strain JS42) TaxID=232721 RepID=A1W4T7_ACISJ	Acidovorax sp. (strain JS42)	# 54856 # 56292 # -1 # ID=86_45;partial=00;start_type=ATG;rbs_motif=AGGAG;rbs_spacer=5-10bp;gc_cont=0.701	1953.37	13978.5	14135	11628.3	2269.75	1217.35	5273.31	3637.75	3756.11	3562.4	3201.82	6176.43	6973.4	8714.49	7218.01	6973.53	7604.48	8744.05	39164.2	29177.2	504.253	634.27	649.554	1180.54	1032.09	1636.09	934.088	3696.5	522.437	1200.94	6030.13	463.333	2811.79	2736.04	2349.62	425.108	269.113	2508.62	1124.06	981.38	1344.06	10213.2	1030.82
NODE_112_length_78811_cov_9.114125_55	1	1	69.53	UniRef100_A1WD82 Methylmalonate-semialdehyde dehydrogenase (Acylating) n=1 Tax=Acidovorax sp. (strain JS42) TaxID=232721 RepID=A1WD82_ACISJ	Acidovorax sp. (strain JS42)	# 62932 # 64449 # 1 # ID=112_55;partial=00;start_type=ATG;rbs_motif=None;rbs_spacer=None;gc_cont=0.672	9757.69	6544.13	1112.02	0	497.025	0	635.707	917.739	485.644	10538	14853.4	913.288	14641.7	12008.9	10066.2	8495.69	8097.76	7326.29	12443.6	446	1656.18	1942.03	2402.83	2651.91	1950.98	2572.03	2358.02	535.65	1303.46	1922.32	2603.57	2314.5	1316.36	215.249	0	93.0893	0	302.418	283.58	126.887	3975.87	47379.5	152.424
NODE_147_length_62024_cov_9.327777_8	1	1	46.89	UniRef100_A1WDC1 DNA polymerase III subunit beta n=1 Tax=Acidovorax sp. (strain JS42) TaxID=232721 RepID=A1WDC1_ACISJ	Acidovorax sp. (strain JS42)	# 9529 # 10635 # -1 # ID=147_8;partial=00;start_type=ATG;rbs_motif=GGA/GAG/AGG;rbs_spacer=5-10bp;gc_cont=0.633	0	9.47621	0	0	0	0	0	0	0	0	841.338	896.265	3299.45	1908.2	2349.96	2624.99	1669.61	241.341	8541.57	1704.93	0	0	69.1471	0	0	0	0	0	0	0	0	0	1.90615	0	0	0	0	0	0	0	0	2683.7	149.582
NODE_172_length_51677_cov_9.291155_24	1	1	15.38	UniRef100_A1W8R6 5-oxoprolinase (ATP-hydrolyzing) n=2 Tax=Acidovorax sp. (strain JS42) TaxID=232721 RepID=A1W8R6_ACISJ	Acidovorax sp. (strain JS42)	# 24082 # 27801 # 1 # ID=172_24;partial=00;start_type=ATG;rbs_motif=AGGA;rbs_spacer=5-10bp;gc_cont=0.691	50219.6	56866.9	93594.8	62667.4	90079.6	58488.4	14939.9	25729.3	32727	16135.4	1390.59	41511.6	1333.71	5229.58	642.342	540.47	587.151	11502.8	8294.94	5465.48	1757.13	1807.83	1857.13	1268.97	2874.04	1871.52	1230.81	4366.62	991.488	1606.26	1096.73	11911.9	11438.8	18116.7	12662.6	16871.3	12929.8	7107.21	7950.29	8550.77	6087.71	4435.71	6928.1
NODE_192_length_43470_cov_8.017851_33	4	1	152.54	UniRef100_A1W873 O-acetylhomoserine sulfhydrolase n=1 Tax=Acidovorax sp. (strain JS42) TaxID=232721 RepID=A1W873_ACISJ	Acidovorax sp. (strain JS42)	# 28017 # 29297 # 1 # ID=192_33;partial=00;start_type=ATG;rbs_motif=AGGA;rbs_spacer=5-10bp;gc_cont=0.678	1082.21	471.481	1256.52	1178.21	309.967	344.099	2717.19	1131.53	395.318	758.74	1604.26	714.966	1904.95	1220.25	1527.23	1372.77	1543	752.844	4559.4	2201.23	1376.46	1445.36	1307.77	2402.12	1140.12	1905.22	2376.95	1800.44	2184.46	1925.31	8277.93	256.697	94.8388	243.218	238.072	58.0546	76.0683	1292.62	349.641	103.287	286.265	5117.26	119.324
NODE_224_length_36018_cov_9.278175_18	1	1	28.57	UniRef100_A1W2N2 Putative lipoprotein n=1 Tax=Acidovorax sp. (strain JS42) TaxID=232721 RepID=A1W2N2_ACISJ	Acidovorax sp. (strain JS42)	# 17352 # 18026 # 1 # ID=224_18;partial=00;start_type=ATG;rbs_motif=AGGA;rbs_spacer=5-10bp;gc_cont=0.729	385.04	442.046	403.912	1222.88	2664.82	344.38	714.822	923.037	1423.84	990.329	1490.6	6469.74	1541.59	1562.15	1909.1	1524.13	1294.47	235.482	2766.04	4008.87	24.6565	478.964	868.648	360.886	736.741	875.279	402.167	229.191	170.39	285.618	1863.61	91.3305	88.9179	78.1832	247.096	499.101	76.1304	340.054	285.217	372.015	373.642	4754.71	1079.77
NODE_243_length_31937_cov_8.669186_14	1	1	35.55	UniRef100_A1WB89 Acyl-CoA dehydrogenase domain protein n=1 Tax=Acidovorax sp. (strain JS42) TaxID=232721 RepID=A1WB89_ACISJ	Acidovorax sp. (strain JS42)	# 17046 # 18161 # -1 # ID=243_14;partial=00;start_type=ATG;rbs_motif=AGGAG;rbs_spacer=5-10bp;gc_cont=0.697	7759.27	3640.18	3485.45	1112.85	993.365	1346.76	613.108	902.663	611.233	255.168	1409.23	965.599	639.194	1771.77	1482.77	2954.81	1928.72	1548.23	140.441	12495.8	2511.3	1610.17	566.921	732.441	548.822	1050.61	1802.04	3062.9	6383.38	3363.1	74.4924	1840.48	732.224	674.661	224.864	186.05	297.722	291.667	278.921	159.7	96.2723	4495.17	161.154
NODE_29_length_224742_cov_8.993827_12	1	0	23.26	UniRef100_A1W4C9 Carbohydrate ABC transporter substrate-binding protein, CUT1 family n=1 Tax=Acidovorax sp. (strain JS42) TaxID=232721 RepID=A1W4C9_ACISJ	Acidovorax sp. (strain JS42)	# 14203 # 15516 # 1 # ID=29_12;partial=00;start_type=ATG;rbs_motif=AGGAG;rbs_spacer=5-10bp;gc_cont=0.635																																0	0	0	0	0	0	0	0	0	0	0	0
NODE_29_length_224742_cov_8.993827_73	4	0	152.13	UniRef100_A1W465 Protein translocase subunit SecA n=1 Tax=Acidovorax sp. (strain JS42) TaxID=232721 RepID=SECA_ACISJ	Acidovorax sp. (strain JS42)	# 80075 # 82828 # -1 # ID=29_73;partial=00;start_type=ATG;rbs_motif=None;rbs_spacer=None;gc_cont=0.634																																0	0	0	0	0	0	0	0	0	0	0	0
NODE_29_length_224742_cov_8.993827_79	2	0	71.19	UniRef100_A1W459 Cytochrome b n=1 Tax=Acidovorax sp. (strain JS42) TaxID=232721 RepID=A1W459_ACISJ	Acidovorax sp. (strain JS42)	# 86546 # 87967 # -1 # ID=29_79;partial=00;start_type=ATG;rbs_motif=GGAGG;rbs_spacer=5-10bp;gc_cont=0.603																																0	0	0	0	0	0	0	0	0	0	0	0
NODE_30_length_224439_cov_9.093162_3	4	0	94.37	UniRef100_A1W7R9 Pyruvate dehydrogenase E1 component n=1 Tax=Acidovorax sp. (strain JS42) TaxID=232721 RepID=A1W7R9_ACISJ	Acidovorax sp. (strain JS42)	# 3768 # 6464 # -1 # ID=30_3;partial=00;start_type=ATG;rbs_motif=AGGAG;rbs_spacer=5-10bp;gc_cont=0.648																																0	0	0	0	0	0	0	0	0	0	0	0
NODE_30_length_224439_cov_9.093162_148	6	0	247.84	UniRef100_A1W8E4 Transcription termination factor Rho n=1 Tax=Acidovorax sp. (strain JS42) TaxID=232721 RepID=A1W8E4_ACISJ	Acidovorax sp. (strain JS42)	# 158923 # 160185 # 1 # ID=30_148;partial=00;start_type=ATG;rbs_motif=AGGAG;rbs_spacer=5-10bp;gc_cont=0.621																																0	0	0	0	0	0	0	0	0	0	0	0
NODE_45_length_178405_cov_9.407967_131	4	0	249.81	UniRef100_A1W3N1 Amino acid ABC transporter substrate-binding protein, PAAT family n=1 Tax=Acidovorax sp. (strain JS42) TaxID=232721 RepID=A1W3N1_ACISJ	Acidovorax sp. (strain JS42)	# 134433 # 135332 # 1 # ID=45_131;partial=00;start_type=ATG;rbs_motif=AGGAG;rbs_spacer=5-10bp;gc_cont=0.607																																0	0	0	0	0	0	0	0	0	0	0	0
NODE_53_length_152368_cov_9.249585_19	1	0	35.19	UniRef100_A1WAT9 Acetyl-coenzyme A carboxylase carboxyl transferase subunit beta n=1 Tax=Acidovorax sp. (strain JS42) TaxID=232721 RepID=A1WAT9_ACISJ	Acidovorax sp. (strain JS42)	# 18360 # 19232 # 1 # ID=53_19;partial=00;start_type=ATG;rbs_motif=GGAG/GAGG;rbs_spacer=5-10bp;gc_cont=0.641																																0	0	0	0	0	0	0	0	0	0	0	0
NODE_61_length_142123_cov_49.880536_7	2	0	105.12	UniRef100_A1WDC2 DNA gyrase subunit B n=1 Tax=Acidovorax sp. (strain JS42) TaxID=232721 RepID=A1WDC2_ACISJ	Acidovorax sp. (strain JS42)	# 6806 # 9352 # -1 # ID=61_7;partial=00;start_type=ATG;rbs_motif=GGA/GAG/AGG;rbs_spacer=5-10bp;gc_cont=0.650																																0	0	0	0	0	0	0	0	0	0	0	0
NODE_63_length_133099_cov_9.353116_116	2	0	75.99	UniRef100_A1W7P7 Dihydrolipoyl dehydrogenase n=1 Tax=Acidovorax sp. (strain JS42) TaxID=232721 RepID=A1W7P7_ACISJ	Acidovorax sp. (strain JS42)	# 128904 # 129746 # -1 # ID=63_116;partial=00;start_type=ATG;rbs_motif=GGA/GAG/AGG;rbs_spacer=5-10bp;gc_cont=0.674																																0	0	0	0	0	0	0	0	0	0	0	0
NODE_84_length_109567_cov_17.444189_1	2	0	57.1	UniRef100_A1W7G0 Methylmalonate-semialdehyde dehydrogenase (Acylating) n=1 Tax=Acidovorax sp. (strain JS42) TaxID=232721 RepID=A1W7G0_ACISJ	Acidovorax sp. (strain JS42)	# 3 # 764 # -1 # ID=84_1;partial=10;start_type=ATG;rbs_motif=AGGAG;rbs_spacer=5-10bp;gc_cont=0.664																																0	0	0	0	0	0	0	0	0	0	0	0
NODE_90_length_106751_cov_9.082468_3	2	0	79.18	UniRef100_A1W6F2 Citrate synthase n=1 Tax=Acidovorax sp. (strain JS42) TaxID=232721 RepID=A1W6F2_ACISJ	Acidovorax sp. (strain JS42)	# 4152 # 5312 # -1 # ID=90_3;partial=00;start_type=ATG;rbs_motif=AGGAG;rbs_spacer=5-10bp;gc_cont=0.686																																0	0	0	0	0	0	0	0	0	0	0	0
NODE_94_length_102390_cov_16.055709_73	1	0	14.55	UniRef100_A1W702 GAF modulated sigma54 specific transcriptional regulator, Fis family n=1 Tax=Acidovorax sp. (strain JS42) TaxID=232721 RepID=A1W702_ACISJ	Acidovorax sp. (strain JS42)	# 78281 # 80284 # -1 # ID=94_73;partial=00;start_type=ATG;rbs_motif=AGGAG;rbs_spacer=5-10bp;gc_cont=0.718																																0	0	0	0	0	0	0	0	0	0	0	0
NODE_94_length_102390_cov_16.055709_90	4	0	136.79	UniRef100_A1W6Y5 Dihydrolipoyllysine-residue succinyltransferase component of 2-oxoglutarate dehydrogenase complex n=1 Tax=Acidovorax sp. (strain JS42) TaxID=232721 RepID=A1W6Y5_ACISJ	Acidovorax sp. (strain JS42)	# 101948 # 102388 # -1 # ID=94_90;partial=01;start_type=Edge;rbs_motif=None;rbs_spacer=None;gc_cont=0.633																																0	0	0	0	0	0	0	0	0	0	0	0
NODE_100_length_98479_cov_9.251270_59	12	0	529.59	UniRef100_A1WAP6 Chaperone protein ClpB n=1 Tax=Acidovorax sp. (strain JS42) TaxID=232721 RepID=A1WAP6_ACISJ	Acidovorax sp. (strain JS42)	# 50104 # 52707 # 1 # ID=100_59;partial=00;start_type=ATG;rbs_motif=GGAGG;rbs_spacer=5-10bp;gc_cont=0.655																																0	0	0	0	0	0	0	0	0	0	0	0
NODE_106_length_93275_cov_12.116831_1	3	0	131.45	UniRef100_A1W7P7 Dihydrolipoyl dehydrogenase n=1 Tax=Acidovorax sp. (strain JS42) TaxID=232721 RepID=A1W7P7_ACISJ	Acidovorax sp. (strain JS42)	# 3 # 911 # 1 # ID=106_1;partial=10;start_type=Edge;rbs_motif=None;rbs_spacer=None;gc_cont=0.652																																0	0	0	0	0	0	0	0	0	0	0	0
NODE_112_length_78811_cov_9.114125_10	1	0	36.64	UniRef100_A1WD35 Phosphoglycerate kinase n=1 Tax=Acidovorax sp. (strain JS42) TaxID=232721 RepID=PGK_ACISJ	Acidovorax sp. (strain JS42)	# 7418 # 8611 # 1 # ID=112_10;partial=00;start_type=ATG;rbs_motif=None;rbs_spacer=None;gc_cont=0.691																																0	0	0	0	0	0	0	0	0	0	0	0
NODE_113_length_87869_cov_9.206448_56	1	0	17.29	UniRef100_A1W566 Alcohol dehydrogenase, zinc-binding domain protein n=1 Tax=Acidovorax sp. (strain JS42) TaxID=232721 RepID=A1W566_ACISJ	Acidovorax sp. (strain JS42)	# 64196 # 65170 # -1 # ID=113_56;partial=00;start_type=ATG;rbs_motif=AGGAG;rbs_spacer=5-10bp;gc_cont=0.658																																0	0	0	0	0	0	0	0	0	0	0	0
NODE_119_length_86495_cov_16.156883_30	3	0	161.26	UniRef100_A1WBS1 Bifunctional purine biosynthesis protein PurH n=1 Tax=Acidovorax sp. (strain JS42) TaxID=232721 RepID=A1WBS1_ACISJ	Acidovorax sp. (strain JS42)	# 37552 # 39153 # 1 # ID=119_30;partial=00;start_type=ATG;rbs_motif=GGA/GAG/AGG;rbs_spacer=5-10bp;gc_cont=0.679																																0	0	0	0	0	0	0	0	0	0	0	0
NODE_122_length_79534_cov_10.316285_25	1	0	19.55	UniRef100_A1WCT8 Aminopeptidase P n=2 Tax=Acidovorax sp. (strain JS42) TaxID=232721 RepID=A1WCT8_ACISJ	Acidovorax sp. (strain JS42)	# 24802 # 26193 # 1 # ID=122_25;partial=00;start_type=ATG;rbs_motif=None;rbs_spacer=None;gc_cont=0.705																																0	0	0	0	0	0	0	0	0	0	0	0
NODE_122_length_79534_cov_10.316285_26	3	0	95.05	UniRef100_A1WCT7 Pyruvate kinase n=1 Tax=Acidovorax sp. (strain JS42) TaxID=232721 RepID=A1WCT7_ACISJ	Acidovorax sp. (strain JS42)	# 26277 # 27713 # 1 # ID=122_26;partial=00;start_type=ATG;rbs_motif=GGA/GAG/AGG;rbs_spacer=5-10bp;gc_cont=0.678																																0	0	0	0	0	0	0	0	0	0	0	0
NODE_122_length_79534_cov_10.316285_27	4	0	91.63	UniRef100_A1WCT6 Fructose-bisphosphate aldolase n=1 Tax=Acidovorax sp. (strain JS42) TaxID=232721 RepID=A1WCT6_ACISJ	Acidovorax sp. (strain JS42)	# 27867 # 28931 # 1 # ID=122_27;partial=00;start_type=ATG;rbs_motif=GGA/GAG/AGG;rbs_spacer=5-10bp;gc_cont=0.654																																0	0	0	0	0	0	0	0	0	0	0	0
NODE_130_length_69690_cov_8.395922_1	2	0	55.59	UniRef100_A1W884 Isocitrate dehydrogenase [NADP] n=1 Tax=Acidovorax sp. (strain JS42) TaxID=232721 RepID=A1W884_ACISJ	Acidovorax sp. (strain JS42)	# 301 # 1560 # -1 # ID=130_1;partial=00;start_type=ATG;rbs_motif=AGGAG;rbs_spacer=5-10bp;gc_cont=0.628																																0	0	0	0	0	0	0	0	0	0	0	0
NODE_130_length_69690_cov_8.395922_65	3	0	110.4	UniRef100_A1W8E4 Transcription termination factor Rho n=1 Tax=Acidovorax sp. (strain JS42) TaxID=232721 RepID=A1W8E4_ACISJ	Acidovorax sp. (strain JS42)	# 68949 # 69689 # 1 # ID=130_65;partial=01;start_type=ATG;rbs_motif=AGGAG;rbs_spacer=5-10bp;gc_cont=0.622																																0	0	0	0	0	0	0	0	0	0	0	0
NODE_142_length_58611_cov_8.928940_24	1	0	17.28	UniRef100_A1W2X1 Arginine--tRNA ligase n=2 Tax=Acidovorax sp. (strain JS42) TaxID=232721 RepID=A1W2X1_ACISJ	Acidovorax sp. (strain JS42)	# 20699 # 22402 # 1 # ID=142_24;partial=00;start_type=ATG;rbs_motif=None;rbs_spacer=None;gc_cont=0.655																																0	0	0	0	0	0	0	0	0	0	0	0
NODE_147_length_62024_cov_9.327777_7	3	0	135.86	UniRef100_A1WDC2 DNA gyrase subunit B n=1 Tax=Acidovorax sp. (strain JS42) TaxID=232721 RepID=A1WDC2_ACISJ	Acidovorax sp. (strain JS42)	# 6806 # 9412 # -1 # ID=147_7;partial=00;start_type=ATG;rbs_motif=GGA/GAG/AGG;rbs_spacer=5-10bp;gc_cont=0.665																																0	0	0	0	0	0	0	0	0	0	0	0
NODE_155_length_52849_cov_8.777380_43	2	0	97.88	UniRef100_A1W3S6 Cyanophycin synthetase n=1 Tax=Acidovorax sp. (strain JS42) TaxID=232721 RepID=A1W3S6_ACISJ	Acidovorax sp. (strain JS42)	# 47340 # 49925 # 1 # ID=155_43;partial=00;start_type=ATG;rbs_motif=None;rbs_spacer=None;gc_cont=0.710																																0	0	0	0	0	0	0	0	0	0	0	0
NODE_167_length_55273_cov_9.603227_12	3	0	150.98	UniRef100_A1W316 Carbohydrate ABC transporter substrate-binding protein, CUT1 family n=1 Tax=Acidovorax sp. (strain JS42) TaxID=232721 RepID=A1W316_ACISJ	Acidovorax sp. (strain JS42)	# 10889 # 12622 # 1 # ID=167_12;partial=00;start_type=ATG;rbs_motif=AGGAG;rbs_spacer=5-10bp;gc_cont=0.652																																0	0	0	0	0	0	0	0	0	0	0	0
NODE_168_length_47768_cov_8.131662_46	1	0	22.64	UniRef100_A1WAP6 Chaperone protein ClpB n=1 Tax=Acidovorax sp. (strain JS42) TaxID=232721 RepID=A1WAP6_ACISJ	Acidovorax sp. (strain JS42)	# 47275 # 47766 # -1 # ID=168_46;partial=01;start_type=Edge;rbs_motif=None;rbs_spacer=None;gc_cont=0.638																																0	0	0	0	0	0	0	0	0	0	0	0
NODE_198_length_42394_cov_8.454309_25	2	0	131.39	UniRef100_A1W3L0 Acetylglutamate kinase n=1 Tax=Acidovorax sp. (strain JS42) TaxID=232721 RepID=ARGB_ACISJ	Acidovorax sp. (strain JS42)	# 24781 # 25671 # 1 # ID=198_25;partial=00;start_type=ATG;rbs_motif=None;rbs_spacer=None;gc_cont=0.607																																0	0	0	0	0	0	0	0	0	0	0	0
NODE_198_length_42394_cov_8.454309_30	2	0	54.12	UniRef100_A1W3L6 3-hydroxyacyl-CoA dehydrogenase n=1 Tax=Acidovorax sp. (strain JS42) TaxID=232721 RepID=A1W3L6_ACISJ	Acidovorax sp. (strain JS42)	# 29835 # 32237 # 1 # ID=198_30;partial=00;start_type=ATG;rbs_motif=AGGA;rbs_spacer=5-10bp;gc_cont=0.670																																0	0	0	0	0	0	0	0	0	0	0	0
NODE_202_length_45706_cov_9.450614_32	1	0	60.37	UniRef100_A1WCA8 Acyl-CoA dehydrogenase domain protein n=1 Tax=Acidovorax sp. (strain JS42) TaxID=232721 RepID=A1WCA8_ACISJ	Acidovorax sp. (strain JS42)	# 38033 # 39163 # -1 # ID=202_32;partial=00;start_type=ATG;rbs_motif=GGAG/GAGG;rbs_spacer=5-10bp;gc_cont=0.673																																0	0	0	0	0	0	0	0	0	0	0	0
NODE_202_length_45706_cov_9.450614_34	4	0	117.1	UniRef100_A1WCB0 Acetyl-CoA acetyltransferase n=1 Tax=Acidovorax sp. (strain JS42) TaxID=232721 RepID=A1WCB0_ACISJ	Acidovorax sp. (strain JS42)	# 39984 # 41174 # -1 # ID=202_34;partial=00;start_type=ATG;rbs_motif=AGGAG;rbs_spacer=5-10bp;gc_cont=0.675																																0	0	0	0	0	0	0	0	0	0	0	0
NODE_206_length_45169_cov_9.472625_1	5	0	178.87	UniRef100_A1WBF3 Molybdopterin oxidoreductase n=1 Tax=Acidovorax sp. (strain JS42) TaxID=232721 RepID=A1WBF3_ACISJ	Acidovorax sp. (strain JS42)	# 3 # 1991 # 1 # ID=206_1;partial=10;start_type=Edge;rbs_motif=None;rbs_spacer=None;gc_cont=0.624																																0	0	0	0	0	0	0	0	0	0	0	0
NODE_215_length_37619_cov_8.059285_35	9	0	367.84	UniRef100_A1W8Q5 30S ribosomal protein S1 n=1 Tax=Acidovorax sp. (strain JS42) TaxID=232721 RepID=A1W8Q5_ACISJ	Acidovorax sp. (strain JS42)	# 36556 # 37617 # -1 # ID=215_35;partial=01;start_type=Edge;rbs_motif=None;rbs_spacer=None;gc_cont=0.639																																0	0	0	0	0	0	0	0	0	0	0	0
NODE_222_length_36154_cov_9.212776_40	3	0	78.54	UniRef100_A1WCT6 Fructose-bisphosphate aldolase n=1 Tax=Acidovorax sp. (strain JS42) TaxID=232721 RepID=A1WCT6_ACISJ	Acidovorax sp. (strain JS42)	# 35844 # 36152 # -1 # ID=222_40;partial=01;start_type=Edge;rbs_motif=None;rbs_spacer=None;gc_cont=0.621																																0	0	0	0	0	0	0	0	0	0	0	0
NODE_229_length_34823_cov_8.845289_3	2	0	91.83	UniRef100_A1W7D0 Alanine--tRNA ligase n=1 Tax=Acidovorax sp. (strain JS42) TaxID=232721 RepID=SYA_ACISJ	Acidovorax sp. (strain JS42)	# 2504 # 5128 # 1 # ID=229_3;partial=00;start_type=ATG;rbs_motif=None;rbs_spacer=None;gc_cont=0.664																																0	0	0	0	0	0	0	0	0	0	0	0
NODE_269_length_30242_cov_10.248551_31	20	0	748.64	UniRef100_A1W2Q4 Elongation factor G n=1 Tax=Acidovorax sp. (strain JS42) TaxID=232721 RepID=EFG_ACISJ	Acidovorax sp. (strain JS42)	# 27895 # 30003 # 1 # ID=269_31;partial=00;start_type=ATG;rbs_motif=AGGA;rbs_spacer=5-10bp;gc_cont=0.613																																0	0	0	0	0	0	0	0	0	0	0	0
NODE_270_length_27165_cov_8.094651_7	4	0	136.46	UniRef100_A1W596 Glutamine synthetase n=1 Tax=Acidovorax sp. (strain JS42) TaxID=232721 RepID=A1W596_ACISJ	Acidovorax sp. (strain JS42)	# 5737 # 7152 # 1 # ID=270_7;partial=00;start_type=ATG;rbs_motif=GGAG/GAGG;rbs_spacer=5-10bp;gc_cont=0.636																																0	0	0	0	0	0	0	0	0	0	0	0
NODE_278_length_35648_cov_17.771472_1	18	0	670.89	UniRef100_A1W2Q4 Elongation factor G n=1 Tax=Acidovorax sp. (strain JS42) TaxID=232721 RepID=EFG_ACISJ	Acidovorax sp. (strain JS42)	# 2 # 1963 # -1 # ID=278_1;partial=10;start_type=ATG;rbs_motif=AGGA;rbs_spacer=5-10bp;gc_cont=0.612																																0	0	0	0	0	0	0	0	0	0	0	0
NODE_281_length_29502_cov_9.839135_5	3	0	107.14	UniRef100_A1W2R0 50S ribosomal protein L2 n=1 Tax=Acidovorax sp. (strain JS42) TaxID=232721 RepID=RL2_ACISJ	Acidovorax sp. (strain JS42)	# 2254 # 3078 # 1 # ID=281_5;partial=00;start_type=ATG;rbs_motif=AGGAG/GGAGG;rbs_spacer=11-12bp;gc_cont=0.644																																0	0	0	0	0	0	0	0	0	0	0	0
NODE_306_length_21550_cov_7.614701_22	1	0	22.81	UniRef100_A1W7R9 Pyruvate dehydrogenase E1 component n=1 Tax=Acidovorax sp. (strain JS42) TaxID=232721 RepID=A1W7R9_ACISJ	Acidovorax sp. (strain JS42)	# 20703 # 21548 # 1 # ID=306_22;partial=01;start_type=ATG;rbs_motif=AGGAG;rbs_spacer=5-10bp;gc_cont=0.647																																0	0	0	0	0	0	0	0	0	0	0	0
NODE_322_length_20033_cov_8.168335_23	11	0	506.95	UniRef100_A1WAP6 Chaperone protein ClpB n=1 Tax=Acidovorax sp. (strain JS42) TaxID=232721 RepID=A1WAP6_ACISJ	Acidovorax sp. (strain JS42)	# 17869 # 20031 # 1 # ID=322_23;partial=01;start_type=ATG;rbs_motif=GGAGG;rbs_spacer=5-10bp;gc_cont=0.656																																0	0	0	0	0	0	0	0	0	0	0	0
NODE_489_length_11463_cov_8.734134_12	1	0	62.87	UniRef100_A1W316 Carbohydrate ABC transporter substrate-binding protein, CUT1 family n=1 Tax=Acidovorax sp. (strain JS42) TaxID=232721 RepID=A1W316_ACISJ	Acidovorax sp. (strain JS42)	# 10889 # 11461 # 1 # ID=489_12;partial=01;start_type=ATG;rbs_motif=AGGAG;rbs_spacer=5-10bp;gc_cont=0.630																																0	0	0	0	0	0	0	0	0	0	0	0
NODE_641_length_8166_cov_9.765750_1	2	0	28.24	UniRef100_A1WCT6 Fructose-bisphosphate aldolase n=1 Tax=Acidovorax sp. (strain JS42) TaxID=232721 RepID=A1WCT6_ACISJ	Acidovorax sp. (strain JS42)	# 3 # 809 # -1 # ID=104_1;partial=10;start_type=ATG;rbs_motif=GGA/GAG/AGG;rbs_spacer=5-10bp;gc_cont=0.664																																0	0	0	0	0	0	0	0	0	0	0	0
NODE_839_length_5925_cov_8.950767_1	2	0	88.11	UniRef100_A1W316 Carbohydrate ABC transporter substrate-binding protein, CUT1 family n=1 Tax=Acidovorax sp. (strain JS42) TaxID=232721 RepID=A1W316_ACISJ	Acidovorax sp. (strain JS42)	# 2 # 1003 # 1 # ID=302_1;partial=10;start_type=Edge;rbs_motif=None;rbs_spacer=None;gc_cont=0.675																																0	0	0	0	0	0	0	0	0	0	0	0
NODE_880_length_5634_cov_8.586485_1	3	0	71.56	UniRef100_A1W7R9 Pyruvate dehydrogenase E1 component n=1 Tax=Acidovorax sp. (strain JS42) TaxID=232721 RepID=A1W7R9_ACISJ	Acidovorax sp. (strain JS42)	# 2 # 1897 # 1 # ID=343_1;partial=10;start_type=Edge;rbs_motif=None;rbs_spacer=None;gc_cont=0.650																																0	0	0	0	0	0	0	0	0	0	0	0
NODE_4147_length_1227_cov_5.502560_1	13	0	429.83	UniRef100_A1W2Q4 Elongation factor G n=1 Tax=Acidovorax sp. (strain JS42) TaxID=232721 RepID=EFG_ACISJ	Acidovorax sp. (strain JS42)	# 1 # 1227 # -1 # ID=388_1;partial=11;start_type=Edge;rbs_motif=None;rbs_spacer=None;gc_cont=0.607																																0	0	0	0	0	0	0	0	0	0	0	0
NODE_1028_length_5300_cov_3.536511_3	1	0	14.27	UniRef100_A0A165KZB8 Cytochrome n=1 Tax=Acidovorax sp. GW101-3H11 TaxID=1813946 RepID=A0A165KZB8_9BURK	Acidovorax sp. GW101-3H11	# 2400 # 3671 # 1 # ID=299_3;partial=00;start_type=ATG;rbs_motif=AGGA;rbs_spacer=5-10bp;gc_cont=0.640																																0	0	0	0	0	0	0	0	0	0	0	0
NODE_1968_length_3027_cov_3.225437_2	2	0	64.35	UniRef100_A0A165K7A2 NAD-dependent succinate-semialdehyde dehydrogenase n=1 Tax=Acidovorax sp. GW101-3H11 TaxID=1813946 RepID=A0A165K7A2_9BURK	Acidovorax sp. GW101-3H11	# 337 # 1800 # -1 # ID=510_2;partial=00;start_type=ATG;rbs_motif=GGAG/GAGG;rbs_spacer=5-10bp;gc_cont=0.708																																0	0	0	0	0	0	0	0	0	0	0	0
NODE_7099_length_1030_cov_2.807179_1	11	0	666.78	UniRef100_A0A165IWJ8 Aconitate hydratase B n=1 Tax=Acidovorax sp. GW101-3H11 TaxID=1813946 RepID=A0A165IWJ8_9BURK	Acidovorax sp. GW101-3H11	# 2 # 1030 # 1 # ID=538_1;partial=11;start_type=Edge;rbs_motif=None;rbs_spacer=None;gc_cont=0.606																																0	0	0	0	0	0	0	0	0	0	0	0
NODE_221_length_36529_cov_8.282037_27	3	0	63.99	UniRef100_UPI00046483E9 acyl-CoA synthetase n=1 Tax=Acidovorax sp. JHL-3 TaxID=1276755 RepID=UPI00046483E9	Acidovorax sp. JHL-3	# 28867 # 30513 # -1 # ID=221_27;partial=00;start_type=ATG;rbs_motif=GGAG/GAGG;rbs_spacer=5-10bp;gc_cont=0.661																																0	0	0	0	0	0	0	0	0	0	0	0
NODE_1024_length_5321_cov_29.880365_2	1	0	35.45	UniRef100_UPI0004637608 methylcrotonoyl-CoA carboxylase n=1 Tax=Acidovorax sp. JHL-3 TaxID=1276755 RepID=UPI0004637608	Acidovorax sp. JHL-3	# 249 # 1868 # 1 # ID=295_2;partial=00;start_type=ATG;rbs_motif=GGAG/GAGG;rbs_spacer=5-10bp;gc_cont=0.648																																0	0	0	0	0	0	0	0	0	0	0	0
NODE_3005_length_2177_cov_2.500000_5	3	0	172	UniRef100_UPI00046410AD TAT-dependent nitrous-oxide reductase n=1 Tax=Acidovorax sp. JHL-3 TaxID=1276755 RepID=UPI00046410AD	Acidovorax sp. JHL-3	# 1917 # 2177 # 1 # ID=89_5;partial=01;start_type=ATG;rbs_motif=GGA/GAG/AGG;rbs_spacer=11-12bp;gc_cont=0.605																																0	0	0	0	0	0	0	0	0	0	0	0
NODE_207_length_39403_cov_17.720189_39	4	3	93.21	UniRef100_UPI00041A0830 ribulose 1,5-bisphosphate carboxylase n=1 Tax=Acidovorax sp. JHL-9 TaxID=1276756 RepID=UPI00041A0830	Acidovorax sp. JHL-9	# 36523 # 37992 # -1 # ID=207_39;partial=00;start_type=ATG;rbs_motif=GGAG/GAGG;rbs_spacer=5-10bp;gc_cont=0.641	58363.3	26994.5	37080.1	31917.7	28468	18861.3	27522	28423.5	26429.3	42434.6	2913.11	8199.98	20836.1	25362.8	13818.6	19448.9	24565.2	30525.7	96070	68921.7	2423.09	1664.59	2987.4	1341.68	1188.95	1284.8	1306.14	4098.11	1902.74	1575.29	1728.77	13843.6	5429.97	7177.41	6449.33	5331.85	4169.57	13092.7	8782.8	6905.32	16010.2	9292.25	1368.54
NODE_207_length_39403_cov_17.720189_20	1	0	14.41	UniRef100_UPI0003FDC99E hydrogenase formation protein HypD n=1 Tax=Acidovorax sp. JHL-9 TaxID=1276756 RepID=UPI0003FDC99E	Acidovorax sp. JHL-9	# 15413 # 16570 # 1 # ID=207_20;partial=00;start_type=ATG;rbs_motif=GGAG/GAGG;rbs_spacer=5-10bp;gc_cont=0.683																																0	0	0	0	0	0	0	0	0	0	0	0
NODE_672_length_9477_cov_25.020909_7	4	0	197.09	UniRef100_UPI00047E313D 30S ribosomal protein S1 n=1 Tax=Acidovorax sp. JHL-9 TaxID=1276756 RepID=UPI00047E313D	Acidovorax sp. JHL-9	# 8964 # 9476 # 1 # ID=672_7;partial=01;start_type=ATG;rbs_motif=AGGA;rbs_spacer=5-10bp;gc_cont=0.577																																0	0	0	0	0	0	0	0	0	0	0	0
NODE_1652_length_2903_cov_9.505969_2	3	0	147.21	UniRef100_UPI0003FBDBCA DNA-directed RNA polymerase subunit beta'''' n=1 Tax=Acidovorax sp. JHL-9 TaxID=1276756 RepID=UPI0003FBDBCA	Acidovorax sp. JHL-9	# 1775 # 2902 # 1 # ID=41_2;partial=01;start_type=ATG;rbs_motif=AGGA;rbs_spacer=5-10bp;gc_cont=0.609																																0	0	0	0	0	0	0	0	0	0	0	0
NODE_233_length_40168_cov_11.813976_26	1	1	21.92	UniRef100_K0ICA3 Molybdopterin binding aldehyde oxidase and xanthine dehydrogenase n=1 Tax=Acidovorax sp. KKS102 TaxID=358220 RepID=K0ICA3_9BURK	Acidovorax sp. KKS102	# 25059 # 27773 # 1 # ID=233_26;partial=00;start_type=ATG;rbs_motif=AGGA/GGAG/GAGG;rbs_spacer=11-12bp;gc_cont=0.632	4625.8	2271.57	825.584	306.575	192.572	143.761	240.899	91.0679	76.7447	50.1562	1109.99	874.713	2951.49	2879.65	3464.96	3366.11	3655.79	2766.09	5430.8	1150.04	760.515	862.679	1042.2	1279.77	1177.16	2058.26	4064.79	3770.96	5761.58	3324.32	1643.94	1097.23	456.929	159.804	61.947	36.0674	31.7807	114.6	28.1398	20.0515	18.9235	3540.63	145.986
NODE_653_length_9796_cov_37.227081_11	17	0	836.84	UniRef100_K0HMG2 ATP synthase subunit beta n=1 Tax=Acidovorax sp. KKS102 TaxID=358220 RepID=K0HMG2_9BURK	Acidovorax sp. KKS102	# 7401 # 8807 # 1 # ID=653_11;partial=00;start_type=ATG;rbs_motif=GGAG/GAGG;rbs_spacer=5-10bp;gc_cont=0.598																																0	0	0	0	0	0	0	0	0	0	0	0
NODE_934_length_5871_cov_4.101616_5	2	0	84.73	UniRef100_K0I3P7 Electron transfer flavoprotein subunit alpha n=1 Tax=Acidovorax sp. KKS102 TaxID=358220 RepID=K0I3P7_9BURK	Acidovorax sp. KKS102	# 3705 # 4637 # -1 # ID=205_5;partial=00;start_type=ATG;rbs_motif=GGA/GAG/AGG;rbs_spacer=5-10bp;gc_cont=0.680																																0	0	0	0	0	0	0	0	0	0	0	0
NODE_934_length_5871_cov_4.101616_6	5	0	319.75	UniRef100_A0A0A1VFY6 Electron transfer flavoprotein beta-subunit n=1 Tax=Acidovorax sp. MR-S7 TaxID=1268622 RepID=A0A0A1VFY6_9BURK	Acidovorax sp. MR-S7	# 4638 # 5393 # -1 # ID=205_6;partial=00;start_type=ATG;rbs_motif=AGGA;rbs_spacer=5-10bp;gc_cont=0.651																																0	0	0	0	0	0	0	0	0	0	0	0
NODE_227_length_35884_cov_9.599459_12	2	2	96.13	UniRef100_H0BUQ9 Fimbrial protein pilin n=1 Tax=Acidovorax sp. NO-1 TaxID=512030 RepID=H0BUQ9_9BURK	Acidovorax sp. NO-1	# 13507 # 14148 # 1 # ID=227_12;partial=00;start_type=GTG;rbs_motif=GGA/GAG/AGG;rbs_spacer=5-10bp;gc_cont=0.525	78143.2	58413.6	48196.6	78871.2	66986.6	109890	23376.2	26114.6	35047.3	36674.9	69131.2	147935	201791	223831	157339	144891	198046	204989	301354	178520	24928.3	19002.1	14161.3	13615.4	14024.3	14049.5	16684.5	25558.9	20149.8	19490.6	8725.42	18535.3	11749.9	9329.17	15936.8	12546.1	24292.8	11120.5	8069.36	9157.01	13837.1	220515	24689.6
NODE_1013_length_4860_cov_10.852445_5	10	0	494.7	UniRef100_A0A0Q6ZXQ6 Electron transporter RnfB n=1 Tax=Acidovorax sp. Root402 TaxID=1736527 RepID=A0A0Q6ZXQ6_9BURK	Acidovorax sp. Root402	# 4129 # 4860 # -1 # ID=476_5;partial=01;start_type=Edge;rbs_motif=None;rbs_spacer=None;gc_cont=0.611																																0	0	0	0	0	0	0	0	0	0	0	0
NODE_120_length_86331_cov_17.102033_53	5	2	258.03	UniRef100_A0A0Q8KUC9 Flagellin n=1 Tax=Acidovorax sp. Root70 TaxID=1736590 RepID=A0A0Q8KUC9_9BURK	Acidovorax sp. Root70	# 60073 # 61548 # 1 # ID=120_53;partial=00;start_type=ATG;rbs_motif=AGGAG;rbs_spacer=5-10bp;gc_cont=0.648	615.167	2213.8	2622.02	115.261	1223.37	392.826	448.276	476.094	309.869	2704.08	1943.91	4713.27	2642.83	2698.72	1881.71	1521.62	2219.38	3154.84	32183.6	39217.9	869.834	401.445	406.06	669.234	542.738	514.894	562.626	200.884	376.791	413.137	997.914	145.916	445.308	507.531	23.2898	229.129	86.8403	213.254	147.112	80.9611	1020.22	6200.69	786.623
NODE_120_length_86331_cov_17.102033_52	3	0	164.72	UniRef100_A0A0Q8KUC9 Flagellin n=1 Tax=Acidovorax sp. Root70 TaxID=1736590 RepID=A0A0Q8KUC9_9BURK	Acidovorax sp. Root70	# 58264 # 59739 # -1 # ID=120_52;partial=00;start_type=ATG;rbs_motif=AGGAG;rbs_spacer=5-10bp;gc_cont=0.659																																0	0	0	0	0	0	0	0	0	0	0	0
NODE_155_length_58815_cov_11.230191_1	3	0	133.23	UniRef100_A0A0Q8KVM7 Dihydrolipoyl dehydrogenase n=1 Tax=Acidovorax sp. Root70 TaxID=1736590 RepID=A0A0Q8KVM7_9BURK	Acidovorax sp. Root70	# 154 # 2004 # -1 # ID=155_1;partial=00;start_type=ATG;rbs_motif=GGAG/GAGG;rbs_spacer=5-10bp;gc_cont=0.652																																0	0	0	0	0	0	0	0	0	0	0	0
NODE_420_length_19309_cov_26.072972_1	4	0	149.73	UniRef100_A0A0Q8KVM7 Dihydrolipoyl dehydrogenase n=1 Tax=Acidovorax sp. Root70 TaxID=1736590 RepID=A0A0Q8KVM7_9BURK	Acidovorax sp. Root70	# 154 # 2004 # -1 # ID=420_1;partial=00;start_type=ATG;rbs_motif=GGAG/GAGG;rbs_spacer=5-10bp;gc_cont=0.652																																0	0	0	0	0	0	0	0	0	0	0	0
NODE_1130_length_4786_cov_20.506235_2	4	0	180.49	UniRef100_A0A1E3ZVD0 Sulfate adenylyltransferase subunit 1 n=1 Tax=Acidovorax sp. SCN 65-28 TaxID=1660086 RepID=A0A1E3ZVD0_9BURK	Acidovorax sp. SCN 65-28	# 711 # 2087 # 1 # ID=401_2;partial=00;start_type=ATG;rbs_motif=None;rbs_spacer=None;gc_cont=0.675																																0	0	0	0	0	0	0	0	0	0	0	0
NODE_247_length_36461_cov_15.452947_18	1	1	36.84	UniRef100_A0A0Q0TC18 NADP oxidoreductase n=1 Tax=Acidovorax sp. SD340 TaxID=1690268 RepID=A0A0Q0TC18_9BURK	Acidovorax sp. SD340	# 15420 # 17228 # 1 # ID=247_18;partial=00;start_type=ATG;rbs_motif=AGGAG;rbs_spacer=5-10bp;gc_cont=0.604	2805.88	4644.97	571.339	380.398	1608.94	542.651	1289.81	2051.48	2760.86	3294.81	3612.69	1271.8	6784.13	1976.64	6762.71	7015.51	5551.23	330.943	489.454	146.47	315.304	623.422	374.844	658.943	395.402	504.04	602.608	312.277	976.312	1057.37	1655.12	665.546	934.34	110.591	76.8637	301.344	119.961	613.586	633.902	721.345	1243.1	11523.8	212.257
NODE_143_length_65891_cov_12.421806_7	8	7	401.42	UniRef100_A0A0D7KDG3 Alcohol dehydrogenase n=1 Tax=Acidovorax temperans TaxID=80878 RepID=A0A0D7KDG3_9BURK	Acidovorax temperans	# 10554 # 11708 # 1 # ID=143_7;partial=00;start_type=ATG;rbs_motif=AGGAG;rbs_spacer=5-10bp;gc_cont=0.668	61426.1	92617.6	70184.5	43834.1	74773	85746.1	48031	35961.9	37524.8	55371.4	85458.5	462922	290778	530312	382593	447289	388815	525248	1.04086e+06	421385	26016.5	20796.5	31401.9	16350.2	24764.3	16634.6	17870.1	33895.3	21674.4	16175.5	38021.6	14570.1	18630.1	13585.3	8857.17	14004.5	18955.5	22849.3	11112.1	9804.31	20891.1	272596	77259.5
NODE_154_length_53862_cov_8.027115_36	5	5	186.2	UniRef100_A0A0D7KE60 Peptidoglycan-binding protein n=1 Tax=Acidovorax temperans TaxID=80878 RepID=A0A0D7KE60_9BURK	Acidovorax temperans	# 38151 # 38690 # -1 # ID=154_36;partial=00;start_type=ATG;rbs_motif=GGAG/GAGG;rbs_spacer=5-10bp;gc_cont=0.589	3617.64	3948.19	7328.91	9516.88	1678.04	7431.99	5203.24	7395.44	6613.36	4263.9	8911.38	13118.4	27396	44290.4	36017.2	29594.2	31575.6	43318.7	86237.6	32648.3	6003.14	5641.17	4740.65	2854.35	2616.58	2801.95	4170.76	6862.59	9520.25	6411.04	1403.91	858.095	794.181	1418.62	1922.99	314.286	1642.95	2475.28	2285.18	1727.91	1608.73	28425.5	2189.4
NODE_163_length_50925_cov_11.430450_8	6	4	191.94	UniRef100_A0A0D7K8F7 Chemotaxis protein n=1 Tax=Acidovorax temperans TaxID=80878 RepID=A0A0D7K8F7_9BURK	Acidovorax temperans	# 4851 # 7133 # 1 # ID=163_8;partial=00;start_type=ATG;rbs_motif=GGA/GAG/AGG;rbs_spacer=5-10bp;gc_cont=0.588	8578.67	6325.25	2673.67	77617.7	3127.13	17304.7	7109.55	15427.4	10772	3401.04	7975.91	8774.56	15083.7	23923.8	16395.8	20888.4	20769.1	26176.1	59272	29900.4	3107.18	2169.18	4482.31	2845.42	2641.99	2762.08	2644.59	5329.71	6259.21	4237.11	6955.68	2034.84	1272.33	517.529	15683.5	585.689	3825.47	3382.15	4767.04	2814.45	1283.18	25441.6	1464.43
NODE_179_length_45653_cov_7.860783_48	4	4	137.72	UniRef100_A0A0D7K924 Regulator of cell morphogenesis and NO signaling n=1 Tax=Acidovorax temperans TaxID=80878 RepID=A0A0D7K924_9BURK	Acidovorax temperans	# 44764 # 45489 # 1 # ID=179_48;partial=00;start_type=ATG;rbs_motif=AGGA;rbs_spacer=5-10bp;gc_cont=0.618	3093.59	4445.17	3664.14	4364.03	9522.79	3949.96	5308.69	3206.19	6964.58	1819.67	21480.2	33161.8	52291.4	34852.4	137363	85937.6	76671.4	21927.2	41757.6	23264.9	1817.21	2902.76	4516.46	4464.34	3594.46	3982.74	3474.14	2116.05	3452.67	6822.01	9759.28	733.79	894.15	709.249	881.8	1783.55	873.199	2525.44	990.708	1819.68	686.545	68517.7	5534.56
NODE_106_length_93275_cov_12.116831_56	3	3	101.99	UniRef100_A0A0D7KDV2 Biotin synthase n=1 Tax=Acidovorax temperans TaxID=80878 RepID=A0A0D7KDV2_9BURK	Acidovorax temperans	# 43666 # 44703 # -1 # ID=106_56;partial=00;start_type=ATG;rbs_motif=AGGAG;rbs_spacer=5-10bp;gc_cont=0.665	594.642	916.433	662.42	380.504	0	211.368	12.687	149.217	274.097	90.3007	1903.68	1400.88	11017.7	13755.9	17868.4	11257.1	14879.1	5401.44	6785.88	0	453.613	842.468	982.88	931.678	468.815	538.572	283.049	124.518	227.83	352.66	72.0511	141.047	184.341	128.221	76.8851	0	46.7262	6.03547	46.1078	71.6149	34.0696	6072.35	233.801
NODE_156_length_58724_cov_11.867136_18	4	3	107.62	UniRef100_A0A0D7K4R0 Heat-shock protein Hsp20 n=1 Tax=Acidovorax temperans TaxID=80878 RepID=A0A0D7K4R0_9BURK	Acidovorax temperans	# 21165 # 21596 # -1 # ID=156_18;partial=00;start_type=ATG;rbs_motif=AGGAG;rbs_spacer=5-10bp;gc_cont=0.632	155303	201683	50298.9	47212.3	25198.7	18411.1	27825.7	32508.6	35780.2	36618.8	16352.9	29915.3	47214.8	74641.1	47326.1	39565.2	35864.5	59740.1	160877	35007.7	21432.7	8219.09	9396.36	18493.2	12977.9	10448	11419.8	10551.7	10476.4	13538.1	10687.6	36837.5	40568.8	9736.09	9539.77	4719.54	4070.05	13237.2	10045.1	9348.49	13815.9	52162.4	4992.73
NODE_81_length_102220_cov_8.823403_91	2	2	60.2	UniRef100_A0A0D7KCH8 Peptidase M23B n=2 Tax=Acidovorax temperans TaxID=80878 RepID=A0A0D7KCH8_9BURK	Acidovorax temperans	# 97609 # 98106 # -1 # ID=81_91;partial=00;start_type=ATG;rbs_motif=AGGAG;rbs_spacer=5-10bp;gc_cont=0.618	45449.6	37214.2	21990.7	11795.2	16201.8	3983.09	8816.69	16873.9	12641.1	14086.5	1404.81	54845.5	4809.98	27830.3	14547.1	18876.7	16588.4	64823.1	90198.5	15672.3	3426.38	446.083	1199.89	1148.13	776.306	851.917	1974.55	3418.4	3864.15	2835.58	2581.41	10780.5	7485.66	4256.62	2383.36	3034.49	880.522	4194.27	5214	3302.82	5314.68	4481.06	9153.45
NODE_134_length_76797_cov_25.458250_14	3	2	127.48	UniRef100_A0A0D7K4H1 Serine hydroxymethyltransferase n=1 Tax=Acidovorax temperans TaxID=80878 RepID=A0A0D7K4H1_9BURK	Acidovorax temperans	# 14874 # 16118 # -1 # ID=134_14;partial=00;start_type=ATG;rbs_motif=AGGA;rbs_spacer=5-10bp;gc_cont=0.614	1605.07	310.713	410	81.5191	55.3424	219.456	1398.45	2091.73	1301.05	2168.65	12869.3	412.341	14435.3	7548.63	13850.7	13175.8	15531.5	4132.89	8456.89	604.47	1140.28	726.16	1434.25	722.288	795.706	583.156	371.865	177.497	608.784	702.279	369.561	380.718	62.5002	79.3615	16.4718	10.3652	48.5141	665.268	646.339	339.932	818.212	41050.5	68.8177
NODE_134_length_76797_cov_25.458250_30	5	2	194.64	UniRef100_A0A0D7KBI0 Outer membrane protein assembly factor BamA n=1 Tax=Acidovorax temperans TaxID=80878 RepID=A0A0D7KBI0_9BURK	Acidovorax temperans	# 36150 # 38447 # 1 # ID=134_30;partial=00;start_type=ATG;rbs_motif=None;rbs_spacer=None;gc_cont=0.588	7205.35	2031.08	9079.03	1800.82	3169.93	4358.22	7507.46	7701.88	3644.84	17283.8	2225.05	3380.75	7969.24	13059.3	8452.37	8121.8	8533.37	10793	24883	8700.95	493.467	548.134	747.401	493.432	666.931	621.851	1135.18	1408.37	1941.83	1703.65	11127.4	1709.09	408.554	1757.38	363.875	593.706	963.452	3571.44	2379.87	952.309	6521.03	7097.47	564.231
NODE_159_length_67235_cov_25.907651_34	2	2	123.71	UniRef100_A0A0D7KCS0 Formate dehydrogenase n=1 Tax=Acidovorax temperans TaxID=80878 RepID=A0A0D7KCS0_9BURK	Acidovorax temperans	# 35799 # 36428 # -1 # ID=159_34;partial=00;start_type=ATG;rbs_motif=AGGAG;rbs_spacer=5-10bp;gc_cont=0.629	9115.55	8375.47	4358.47	2903.55	2137.49	2582.23	3064.12	2065.37	4029.61	6879.05	24668.3	36645.4	42875.6	39563.2	41590.5	27921.7	32128.1	43866.5	192438	78894.3	3672.58	4034.88	2728.24	2423.03	2045.11	3272.91	4584.84	4512.32	7350.21	7681.19	5123.17	2162.18	1684.73	843.647	586.695	400.337	570.842	1457.66	638.194	1052.84	2595.4	78687.1	6115.94
NODE_162_length_50960_cov_40.838012_44	4	2	154.12	UniRef100_A0A0D7K7D7 Ribose-phosphate pyrophosphokinase n=1 Tax=Acidovorax temperans TaxID=80878 RepID=A0A0D7K7D7_9BURK	Acidovorax temperans	# 31962 # 32933 # 1 # ID=162_44;partial=00;start_type=ATG;rbs_motif=GGA/GAG/AGG;rbs_spacer=5-10bp;gc_cont=0.563	543.709	0	0	866.907	146.024	365.36	2492.86	1098.18	1133.24	338.56	1544.19	312.682	7301.97	7945.5	8402.64	10475.9	7472.37	4138.62	12091.5	2938.58	740.525	771.562	840.089	1345.63	415.043	755.211	854.54	1002.83	251.432	864.967	5704.62	128.966	0	0	175.168	27.3492	80.7683	1185.9	339.336	296.087	127.736	4925.67	52.1851
NODE_201_length_52227_cov_23.769992_32	5	2	191.2	UniRef100_A0A0D7K567 Dihydrolipoamide acetyltransferase component of pyruvate dehydrogenase complex n=1 Tax=Acidovorax temperans TaxID=80878 RepID=A0A0D7K567_9BURK	Acidovorax temperans	# 36718 # 37986 # 1 # ID=201_32;partial=00;start_type=ATG;rbs_motif=None;rbs_spacer=None;gc_cont=0.632	1041.7	326.382	445.196	192.794	272.442	192.757	168.905	32.8784	189.295	2841.61	1231.05	9155.43	9264.35	10892.2	7912.23	6845.54	10765.8	15777.8	29482.3	19125.9	351.533	553.039	707.791	293.207	344.08	405.502	68.5952	960.528	180.629	305.614	339.226	247.087	65.6521	86.1743	38.9563	51.0264	42.6119	80.3512	10.1594	49.4581	1072.11	3926.81	1528
NODE_216_length_37597_cov_8.569309_25	2	2	103.03	UniRef100_A0A0D7K7M1 Coproporphyrinogen-III oxidase n=1 Tax=Acidovorax temperans TaxID=80878 RepID=A0A0D7K7M1_9BURK	Acidovorax temperans	# 24701 # 26083 # -1 # ID=216_25;partial=00;start_type=ATG;rbs_motif=AGGA;rbs_spacer=5-10bp;gc_cont=0.556	5929.37	43195.2	14926.5	6332.38	3127.95	5081.84	8117.95	14022.1	11576.2	17912.5	6987.85	9083.23	22883.6	33922.5	25277.3	27903.7	28498.7	25229.3	41829.2	10467	3076.91	4930.85	3786.57	2553.25	1554.47	2628.96	2743.67	3439.94	4384.17	3671.44	1988.22	1406.43	8688.75	2889.25	1279.53	585.842	1123.42	3861.86	4332.81	3024.59	6758.21	22289.9	1515.95
NODE_221_length_36529_cov_8.282037_5	3	2	113.58	UniRef100_A0A0D7K9K1 Membrane protein n=1 Tax=Acidovorax temperans TaxID=80878 RepID=A0A0D7K9K1_9BURK	Acidovorax temperans	# 4227 # 5561 # -1 # ID=221_5;partial=00;start_type=ATG;rbs_motif=GGA/GAG/AGG;rbs_spacer=5-10bp;gc_cont=0.555	24412.3	9820.09	5703.77	9654.8	8683.97	9146.97	6308.58	5381.9	4943.81	28614.7	8476.7	7324.93	11127.4	12349.9	10847.4	10230.7	11149.9	15027.8	31273.4	29469	10368.9	15000.1	17031.8	17050.7	14617.1	13562	12782.4	8112.25	11407.4	13681.3	21644.5	5790.53	1975.32	1104.05	1950.86	1626.45	2022.08	3001.11	1663	1291.7	10796	27039	1222.5
NODE_251_length_30209_cov_7.965975_23	4	2	127.14	UniRef100_A0A0D7K4F3 Acetyl-CoA acetyltransferase n=1 Tax=Acidovorax temperans TaxID=80878 RepID=A0A0D7K4F3_9BURK	Acidovorax temperans	# 27556 # 28734 # 1 # ID=251_23;partial=00;start_type=ATG;rbs_motif=AGGA;rbs_spacer=5-10bp;gc_cont=0.641	5556.61	3975.32	2818.4	1483.08	1223.02	561.004	3278.21	2232.98	1968	15694.8	8212.72	7330.91	15183.8	17695.9	15787.7	18986.2	17583.9	21573.5	23918.7	23626.7	12713.9	8350.97	7415.09	7378.41	5483.55	5964.27	7408.93	3913.77	7503.23	6496.47	4575.09	1318.01	799.637	545.542	299.674	229.063	124.019	1559.51	689.986	514.19	5921.49	26197	1223.49
NODE_393_length_15119_cov_9.007302_9	2	2	32.61	UniRef100_A0A0D7KD78 Cytochrome C n=1 Tax=Acidovorax temperans TaxID=80878 RepID=A0A0D7KD78_9BURK	Acidovorax temperans	# 9434 # 9859 # -1 # ID=393_9;partial=00;start_type=ATG;rbs_motif=GGAG/GAGG;rbs_spacer=5-10bp;gc_cont=0.592	52005.3	55691	57196.8	51113	67533.7	50593.4	38068.6	52939	52113.9	89370.3	14711.4	64983.7	52317	86030.7	47985.9	47107.6	52850.5	90692.7	215329	107782	11242	9035.39	7814.62	6599.95	9109.98	9881.93	10099.1	25818.9	14807.9	16100.6	11966.8	12335.5	11202.3	11071.3	10328	12648.6	11184.5	18110	16358.1	13616.1	33718.5	46926.3	10845.5
NODE_46_length_183875_cov_27.961604_43	1	1	36.73	UniRef100_A0A0D7KC47 Ferritin n=1 Tax=Acidovorax temperans TaxID=80878 RepID=A0A0D7KC47_9BURK	Acidovorax temperans	# 43291 # 43806 # 1 # ID=46_43;partial=00;start_type=ATG;rbs_motif=AGGA;rbs_spacer=5-10bp;gc_cont=0.651	0	84.7179	0	2.74838	0	0	535.729	0	191.316	0	1382.96	6614.75	1778.24	5312.51	4679.02	2566.47	3891.85	4166.66	16141.9	9484.18	60.1275	112.231	0	0	0	0	53.9924	1062.32	2038.04	288.135	0	0	17.0411	0	0.555341	0	0	254.857	0	49.9863	0	4411.37	1103.97
NODE_69_length_120172_cov_8.271843_45	2	1	57.42	UniRef100_A0A0D7KBD8 ABC transporter substrate-binding protein n=1 Tax=Acidovorax temperans TaxID=80878 RepID=A0A0D7KBD8_9BURK	Acidovorax temperans	# 49229 # 50311 # 1 # ID=69_45;partial=00;start_type=ATG;rbs_motif=AGGA;rbs_spacer=5-10bp;gc_cont=0.603	693.733	0	317.211	438.501	653.312	0	1565.21	59.6493	62.9874	1211.27	2722.44	3782.17	14734	16318.6	14858.3	17467.9	12343.3	15557.2	45148.7	20253.2	2153.63	3304.62	3313.17	3463.76	1641.47	1054.38	991.754	439.138	1506.11	1114.61	0	164.551	0	61.401	88.6041	122.361	0	744.598	18.4315	16.4571	457.002	8684.03	631.227
NODE_83_length_110791_cov_11.850582_101	1	1	13.82	UniRef100_A0A0D7K3Z9 Chemotaxis protein n=1 Tax=Acidovorax temperans TaxID=80878 RepID=A0A0D7K3Z9_9BURK	Acidovorax temperans	# 105042 # 107162 # 1 # ID=83_101;partial=00;start_type=ATG;rbs_motif=AGGAG;rbs_spacer=5-10bp;gc_cont=0.505	431.217	553.549	621.705	0	0	0	96.7254	0	0	0	1505.73	378.456	2742.81	1820.06	3967.08	3838.13	3259.81	148.62	119.12	0	249.242	315.589	227.434	354.542	104.592	496.934	670.553	279.01	1164.85	1358.52	150.808	102.283	111.347	120.34	0	0	0	46.0141	0	0	0	4802.97	63.1625
NODE_87_length_107169_cov_11.636546_5	1	1	24.32	UniRef100_A0A0D7KBK3 3-hydroxybutyrate dehydrogenase n=1 Tax=Acidovorax temperans TaxID=80878 RepID=A0A0D7KBK3_9BURK	Acidovorax temperans	# 5824 # 6606 # 1 # ID=87_5;partial=00;start_type=ATG;rbs_motif=GGAG/GAGG;rbs_spacer=5-10bp;gc_cont=0.650	0	0	0	0	0	0	0	0	0	0	270.962	2570.48	1635.21	1439.83	1382.67	589.108	792.224	782.599	2174.75	1439.5	0	0	0	0	0	28.5804	0	0	0	0	0	0	0	0	0	0	0	0	0	0	0	864.314	429.001
NODE_125_length_73041_cov_9.400214_65	1	1	38.68	UniRef100_A0A0D7K8C4 Membrane protein n=1 Tax=Acidovorax temperans TaxID=80878 RepID=A0A0D7K8C4_9BURK	Acidovorax temperans	# 68458 # 71052 # -1 # ID=125_65;partial=00;start_type=ATG;rbs_motif=GGA/GAG/AGG;rbs_spacer=5-10bp;gc_cont=0.649	1552.89	58.7558	136.276	27.4016	71.0513	0	164.113	87.3044	82.4946	197.514	346.729	211.724	2457.71	1277.72	4572.34	2862.86	4883.54	19.1812	52.6317	49.3281	13.1161	49.474	57.7204	50.2348	34.965	40.3219	49.1149	75.8473	33.7747	27.0806	359.647	368.34	11.8188	26.3783	5.53679	13.3074	0	78.0717	26.9769	21.5538	74.5201	1106	35.3358
NODE_135_length_72551_cov_12.101495_64	3	1	119.53	UniRef100_A0A0D7K7T8 30S ribosomal protein S8 n=1 Tax=Acidovorax temperans TaxID=80878 RepID=A0A0D7K7T8_9BURK	Acidovorax temperans	# 64815 # 65210 # 1 # ID=135_64;partial=00;start_type=ATG;rbs_motif=AGGAG;rbs_spacer=5-10bp;gc_cont=0.558	0	0	626.577	517.199	0	1069.44	788.782	349.777	503.635	3648.31	5185.45	1065.41	6019.83	10473.9	6995.88	8789.08	8359.26	13411.7	43640.2	11214.6	2852.79	1835	2516.17	1521.64	1151.91	805.732	1423.93	1444.07	2725.46	2414.09	10.7957	0	0	121.283	104.506	0	236.417	375.238	108.08	131.588	1376.47	16540.5	177.811
NODE_135_length_72551_cov_12.101495_66	1	1	27.89	UniRef100_A0A0D7K7Q9 50S ribosomal protein L18 n=1 Tax=Acidovorax temperans TaxID=80878 RepID=A0A0D7K7Q9_9BURK	Acidovorax temperans	# 65780 # 66145 # 1 # ID=135_66;partial=00;start_type=ATG;rbs_motif=AGGAG;rbs_spacer=5-10bp;gc_cont=0.604	0	470.433	92.0064	0	0	0	0	0	201.639	8.15545	1755.77	2678.61	2945.23	2633.03	714.656	1731.21	3073.56	6366.37	10080.4	32870.3	712.857	599.117	1625.34	837.772	969.426	1236.92	847.148	744.431	433.214	553.808	826.694	0	94.6279	17.8092	0	0	0	0	0	52.6833	3.07697	5600.56	447.048
NODE_143_length_65891_cov_12.421806_38	1	1	29.69	UniRef100_A0A0D7KDZ7 Membrane protein n=1 Tax=Acidovorax temperans TaxID=80878 RepID=A0A0D7KDZ7_9BURK	Acidovorax temperans	# 45139 # 45783 # 1 # ID=143_38;partial=00;start_type=ATG;rbs_motif=AGGAG;rbs_spacer=5-10bp;gc_cont=0.664	2451.36	604.503	3732.7	1589.82	1294.23	1258.84	1818.37	8735.5	8265.15	5758.41	2415.13	13030.4	12002.5	14698.2	11366.7	8376.31	10322	14199	42338.8	6747.06	113.682	13.3748	2.14672	70.9688	205.766	161.713	56.3476	27.096	21.8358	78.9953	876.252	581.456	121.596	722.519	321.242	242.4	278.285	865.033	2699.25	2159.48	2172.59	7703.79	2174.72
NODE_144_length_57294_cov_8.320516_35	6	1	236.81	UniRef100_A0A0D7KCY0 Cysteine desulfurase IscS n=1 Tax=Acidovorax temperans TaxID=80878 RepID=A0A0D7KCY0_9BURK	Acidovorax temperans	# 33856 # 35070 # 1 # ID=144_35;partial=00;start_type=ATG;rbs_motif=GGA/GAG/AGG;rbs_spacer=11-12bp;gc_cont=0.603	725.375	355.35	425.712	624.756	801.977	269.583	692.709	1352.75	1837.41	2380.18	2686.87	1316.19	5495.82	7450.32	6886.46	5484.52	5001.27	2266.71	8375.13	1816.36	765.205	750.957	758.71	427.426	997.409	625.539	724.772	2366.33	963.196	578.903	1732.53	172.057	71.479	82.403	126.239	150.205	59.5954	329.535	417.997	480.069	898.018	8570.59	219.667
NODE_146_length_73096_cov_27.137457_12	34	1	1660.6	UniRef100_A0A0D7KAB7 Elongation factor Tu n=2 Tax=Acidovorax temperans TaxID=80878 RepID=A0A0D7KAB7_9BURK	Acidovorax temperans	# 9067 # 10257 # 1 # ID=146_12;partial=00;start_type=ATG;rbs_motif=GGAG/GAGG;rbs_spacer=5-10bp;gc_cont=0.600	46566	17917.5	3243.13	3516.79	8930.14	152568	1393.2	1879.16	5667.16	10729.8	14609.1	56575.1	33379.8	48005.4	30952.1	42395.3	24015.9	4634.33	11541.2	63521.6	25061.7	38701.3	24413.9	10610.4	14077.6	12113.2	12998.6	49596.2	18209.1	12788.9	11151.2	11045.3	3604.12	627.756	710.608	1672.55	33727.5	662.771	580.658	1480.69	4048.25	46600.1	9442.12
NODE_146_length_73096_cov_27.137457_39	1	1	28.02	UniRef100_A0A0D7KCK3 Transporter n=1 Tax=Acidovorax temperans TaxID=80878 RepID=A0A0D7KCK3_9BURK	Acidovorax temperans	# 39022 # 39678 # 1 # ID=146_39;partial=00;start_type=ATG;rbs_motif=AGGAG;rbs_spacer=5-10bp;gc_cont=0.651	367.732	603.736	773.473	3364.12	2543.61	4421.85	2495.22	1322.25	1771.34	879.286	389.413	5284.15	4541.13	7871.71	4586.7	4101.04	4819.29	7384.09	19690.2	5254.75	151.184	111.761	38.7767	146.872	40.6903	56.9661	19.1136	25.4939	37.5833	5.19376	0	87.225	121.442	149.717	679.758	476.4	977.518	1187.03	408.573	462.809	331.746	1242.15	881.9
NODE_146_length_73096_cov_27.137457_59	5	1	199.01	UniRef100_A0A0D7KA88 Nitrate reductase n=2 Tax=Acidovorax temperans TaxID=80878 RepID=A0A0D7KA88_9BURK	Acidovorax temperans	# 63623 # 65146 # 1 # ID=146_59;partial=00;start_type=ATG;rbs_motif=AGGAG;rbs_spacer=5-10bp;gc_cont=0.621	17037.2	926.934	2085.28	1467.54	1736.13	1119.76	684.14	1032.66	739.428	3219.3	2678.65	3269.46	12021.1	13686.7	12936.7	13978.8	12021.1	138.968	3973.52	5263.67	561.402	860.007	1140.84	1393.94	1032.33	1097.1	1150.12	444.216	917.878	936.25	2713.65	4041.17	186.453	403.637	296.532	325.165	247.54	325.458	319.091	193.195	1214.61	8544.38	545.657
NODE_156_length_58724_cov_11.867136_34	1	1	55.06	UniRef100_A0A0D7K5N3 NADH-quinone oxidoreductase n=1 Tax=Acidovorax temperans TaxID=80878 RepID=A0A0D7K5N3_9BURK	Acidovorax temperans	# 38551 # 40689 # -1 # ID=156_34;partial=00;start_type=ATG;rbs_motif=GGA/GAG/AGG;rbs_spacer=5-10bp;gc_cont=0.576	13260.3	263.032	148.524	1007.27	972.796	38.1257	499.657	662.633	2187.92	255.401	1329.21	258.318	6211.17	8075.91	6240.26	8236.3	7168.33	7383.36	22291.6	756.414	164.168	531.062	307.636	412.64	301.436	143.609	644.906	105.802	395.599	332.757	477.982	3145.31	52.909	28.749	203.53	182.198	8.42827	237.696	204.752	571.65	96.3603	4239.9	43.1121
NODE_156_length_58724_cov_11.867136_37	3	1	88.84	UniRef100_A0A0D7K4P6 NADH-quinone oxidoreductase subunit D n=1 Tax=Acidovorax temperans TaxID=80878 RepID=A0A0D7K4P6_9BURK	Acidovorax temperans	# 42544 # 43797 # -1 # ID=156_37;partial=00;start_type=ATG;rbs_motif=None;rbs_spacer=None;gc_cont=0.545	347.471	320.168	0	9.32972	115.985	4.82358	0	0	158.11	12.0159	267.366	0	1524.75	2044.29	1744.16	1259.7	1386.18	107.854	704.966	19.4462	0	0	0	20.0647	0	13.853	0	0	0	15.5535	25.2205	82.4191	64.4021	0	1.88518	21.7232	1.06633	0	0	41.3102	4.53348	852.844	0
NODE_156_length_58724_cov_11.867136_44	11	1	424.27	UniRef100_A0A0D7K4T1 Polyribonucleotide nucleotidyltransferase n=1 Tax=Acidovorax temperans TaxID=80878 RepID=A0A0D7K4T1_9BURK	Acidovorax temperans	# 47842 # 50046 # -1 # ID=156_44;partial=00;start_type=ATG;rbs_motif=AGGAG;rbs_spacer=5-10bp;gc_cont=0.611	12769.9	9397.23	6082.81	1224.33	5401.32	7611.47	6371.88	4626.6	5730.29	2886.55	2487.78	2428.77	10609.9	15100.2	9651.5	8638.45	10382.6	20454.4	34501.1	14461.2	2116.22	998.196	814.14	1540.25	972.185	591.887	1037.23	2090.6	857.865	580.473	1467.44	3028.98	1890.26	1177.42	247.39	1011.63	1682.63	3031.22	1429.61	1497.18	1089.07	7935.54	405.35
NODE_162_length_50960_cov_40.838012_45	1	1	21.79	UniRef100_A0A0D7K6H9 50S ribosomal protein L25 n=1 Tax=Acidovorax temperans TaxID=80878 RepID=A0A0D7K6H9_9BURK	Acidovorax temperans	# 33108 # 33740 # 1 # ID=162_45;partial=00;start_type=ATG;rbs_motif=AGGAG;rbs_spacer=5-10bp;gc_cont=0.596	19693	25118.2	14019	9286.81	6202.66	5199.06	1541.81	3786.69	5521.13	10440.1	3002.39	2610.16	20797.5	18054.5	15644	22350.6	30154.9	23002.2	39403.3	30275.1	541.739	305.62	442.024	137.013	423.337	396.955	463.904	1044.04	2487.96	1070.96	88.1652	4671.11	5052.55	2713.58	1876.5	1161.71	1149.33	733.47	1170.08	1442.54	3938.95	9577.02	435.624
NODE_193_length_47385_cov_11.203592_32	7	1	245.46	UniRef100_A0A0D7K584 Transcription termination/antitermination protein NusA n=1 Tax=Acidovorax temperans TaxID=80878 RepID=A0A0D7K584_9BURK	Acidovorax temperans	# 37577 # 39064 # 1 # ID=193_32;partial=00;start_type=ATG;rbs_motif=AGGAG;rbs_spacer=5-10bp;gc_cont=0.606	76345	2767.9	9398.92	8488.86	7622.82	29995.6	1873.25	2668.64	1478.47	1681.12	491.664	3215.2	3364.82	6445.12	4127.29	2544.52	2269.29	3270.43	11495.8	4325.1	294.676	154.166	1070.98	405.281	860.348	198.576	254.715	7463.44	536.875	336.442	554.64	18108.8	556.765	1819.3	1715.27	1427.7	6630.99	891.141	824.605	386.288	634.269	1568.31	536.602
NODE_260_length_28098_cov_8.693399_18	2	1	68.82	UniRef100_A0A0D7K644 Bacterioferritin n=1 Tax=Acidovorax temperans TaxID=80878 RepID=A0A0D7K644_9BURK	Acidovorax temperans	# 18315 # 18791 # 1 # ID=260_18;partial=00;start_type=ATG;rbs_motif=AGGAGG;rbs_spacer=3-4bp;gc_cont=0.572	769.871	1111.19	50.437	306.762	32.1623	0	61.057	42.8761	31.9959	235.935	540.503	3473.29	3060.57	5468.86	4261.46	4591.72	3930.17	4327.88	7977.12	210.549	114.597	211.727	77.0719	231.192	137.935	134.306	0	0	91.1153	172.942	78.6899	182.611	223.517	9.76283	61.9847	6.02376	0	29.046	13.2486	8.35975	89.0159	1724.1	579.676
NODE_315_length_20439_cov_8.454670_1	1	1	15.25	UniRef100_A0A0D7KBV0 MFS transporter n=1 Tax=Acidovorax temperans TaxID=80878 RepID=A0A0D7KBV0_9BURK	Acidovorax temperans	# 109 # 990 # -1 # ID=315_1;partial=00;start_type=ATG;rbs_motif=AGGAG;rbs_spacer=5-10bp;gc_cont=0.580	6.18353e+06	7.43804e+06	7.11013e+06	5.29005e+06	9.079e+06	2.8995e+06	4.12269e+06	3.23211e+06	7.62961e+06	4.78218e+06	902744	6.01265e+06	872433	2.17441e+06	401958	721455	695031	3.37365e+06	4.93119e+06	1.83681e+06	1.56873e+06	2.20774e+06	1.71353e+06	1.69569e+06	2.36987e+06	1.48341e+06	1.63385e+06	2.38092e+06	1.71607e+06	1.2857e+06	1.43266e+06	1.46671e+06	1.49617e+06	1.37627e+06	1.06891e+06	1.70043e+06	640978	1.96124e+06	998715	1.99343e+06	1.80427e+06	2.87958e+06	1.00348e+06
NODE_315_length_20439_cov_8.454670_12	1	1	43.4	UniRef100_A0A0D7KBU1 Histidinol dehydrogenase n=1 Tax=Acidovorax temperans TaxID=80878 RepID=A0A0D7KBU1_9BURK	Acidovorax temperans	# 10398 # 11123 # -1 # ID=315_12;partial=00;start_type=ATG;rbs_motif=GGAG/GAGG;rbs_spacer=5-10bp;gc_cont=0.614	1791.26	528.794	690.612	507.475	361.197	288.359	1502.94	1299.54	1492.36	1186.85	1338.77	7190.66	7961.91	11883.5	7394.36	8782.71	8576.85	12721.3	24818.5	7413.76	1955.59	951.361	558.61	1122.88	1181.14	795.544	732.252	486.929	839.111	873.819	1133.72	424.882	106.367	133.678	102.541	67.6497	63.7463	714.979	401.555	389.918	447.787	4270.4	1200.09
NODE_320_length_20058_cov_8.887417_14	5	1	230.61	UniRef100_A0A0D7KD29 Glutamate dehydrogenase n=1 Tax=Acidovorax temperans TaxID=80878 RepID=A0A0D7KD29_9BURK	Acidovorax temperans	# 18602 # 19909 # 1 # ID=320_14;partial=00;start_type=ATG;rbs_motif=AGGA;rbs_spacer=5-10bp;gc_cont=0.654	0	0	240.949	0	0	0	135.213	264.033	209.56	365.014	1195.89	1752.52	6433.6	6548.41	4930.83	6651.38	4304.52	4201.48	12361.9	8326.8	80.7928	0	0	0	0	73.4693	94.6283	86.5547	262.99	0	0	0	0	46.6392	0	0	0	64.3236	81.5856	54.753	137.716	3814.65	292.487
NODE_381_length_16481_cov_12.150798_5	1	1	22.6	UniRef100_A0A0D7KA81 ATP synthase subunit b n=1 Tax=Acidovorax temperans TaxID=80878 RepID=A0A0D7KA81_9BURK	Acidovorax temperans	# 3577 # 4047 # -1 # ID=17_5;partial=00;start_type=GTG;rbs_motif=GGA/GAG/AGG;rbs_spacer=5-10bp;gc_cont=0.592	1500.51	912.924	851.755	1274.39	899.413	31313.9	2996.35	196.335	504.493	506.704	139.56	16829.2	754.506	2621.68	2266.68	2513.58	2292.59	12528.8	16020.5	2535.5	30.5318	377.206	589.406	330.957	1122.2	184.012	51.5068	4442.21	223.537	14.0354	98.662	355.916	183.635	164.87	257.506	168.454	6922.41	1425.42	60.667	131.812	191.175	445.17	2808.71
NODE_399_length_15031_cov_12.195112_12	1	1	30.79	UniRef100_A0A0D7KAA7 50S ribosomal protein L4 n=1 Tax=Acidovorax temperans TaxID=80878 RepID=A0A0D7KAA7_9BURK	Acidovorax temperans	# 10102 # 10722 # 1 # ID=35_12;partial=00;start_type=ATG;rbs_motif=AGGAG;rbs_spacer=5-10bp;gc_cont=0.549	0	18.1644	0	0	0	0	0	0	0	118.477	1999.42	1416.72	4521.37	4427.35	3907.43	5248.34	7255.51	6216.88	13043.4	4984.46	1179.36	402.318	114.292	90.1356	0	187.57	381.929	779.594	1673.44	844.392	0	0	3.65378	0	0	0	0	0	0	0	44.7003	6377.74	236.445
NODE_399_length_15031_cov_12.195112_17	6	1	264.72	UniRef100_A0A0D7KAA1 30S ribosomal protein S3 n=1 Tax=Acidovorax temperans TaxID=80878 RepID=A0A0D7KAA1_9BURK	Acidovorax temperans	# 12506 # 13387 # 1 # ID=35_17;partial=00;start_type=ATG;rbs_motif=AGGA;rbs_spacer=5-10bp;gc_cont=0.616	7277.26	3882.07	6235.82	6054.17	3522.72	4350.47	1730.81	2807.78	3372.81	3361.1	3113.72	383.686	21027.6	15966.4	13721.4	24340.1	28757.1	26477.2	34715.2	30992.4	185.08	460.818	527.418	688.688	1356.72	1351.37	670.286	1916.63	1774.89	2341.08	9.35843	1726.14	780.881	1207.03	1223.31	659.78	961.737	823.381	867.597	881.232	1268.11	9932.16	64.0353
NODE_399_length_15031_cov_12.195112_21	1	1	15.12	UniRef100_A0A0D7K9C6 Peroxiredoxin n=1 Tax=Acidovorax temperans TaxID=80878 RepID=A0A0D7K9C6_9BURK	Acidovorax temperans	# 14409 # 14915 # 1 # ID=35_21;partial=00;start_type=ATG;rbs_motif=AGGAG;rbs_spacer=5-10bp;gc_cont=0.625	1018.3	404.029	1116.47	1131.82	856.893	874.141	1991.51	3127.87	3156.01	2581.15	4174.17	11026.8	5209.37	8047.74	6969.29	5723.75	6370.1	7491.49	12646.9	1158.61	1257.71	4339.93	4259.72	3890.56	3261.85	4163.44	3981.22	3967.77	2258.8	2912.79	7417.56	241.538	81.2708	216.11	228.697	160.49	193.242	947.397	966.505	824.588	973.843	13314.8	1840.31
NODE_406_length_14525_cov_7.990809_1	1	1	33.65	UniRef100_A0A0D7KB71 Oleate hydratase n=1 Tax=Acidovorax temperans TaxID=80878 RepID=A0A0D7KB71_9BURK	Acidovorax temperans	# 288 # 1928 # 1 # ID=406_1;partial=00;start_type=ATG;rbs_motif=GGA/GAG/AGG;rbs_spacer=11-12bp;gc_cont=0.627	0	0	0	0	0	0	53.2363	32.6411	163.966	172.009	1014.13	3085.16	4202.12	6184.91	4740.35	4366.27	3620.65	4874.94	9175.02	4916.57	341.026	199.725	520.799	47.7692	55.31	0	68.1648	0	0	0	0	0	0	0	0	0	0	25.3255	10.086	42.8404	64.8973	3234.87	514.899
NODE_471_length_10852_cov_12.245531_8	1	1	22.82	UniRef100_A0A0D7K457 C4-dicarboxylate ABC transporter substrate-binding protein n=1 Tax=Acidovorax temperans TaxID=80878 RepID=A0A0D7K457_9BURK	Acidovorax temperans	# 9001 # 9972 # -1 # ID=107_8;partial=00;start_type=ATG;rbs_motif=None;rbs_spacer=None;gc_cont=0.615	0	0	0	0	0	0.701874	0.973772	0	0.426757	0	1844.72	1295.59	7147.98	8927.92	6530.1	8447.75	8755.87	10272.6	22976.4	7007.6	0	56.9844	50.4991	173.361	195.944	197.503	181.423	294.357	8.49092	106.856	1131.53	0	0	0	0	0	0.15516	0.463242	0	0.111501	0	5884.31	216.227
NODE_602_length_7171_cov_9.848791_1	5	1	152.81	UniRef100_A0A0D7K6V7 Glutamine synthetase n=1 Tax=Acidovorax temperans TaxID=80878 RepID=A0A0D7K6V7_9BURK	Acidovorax temperans	# 95 # 1510 # -1 # ID=238_1;partial=00;start_type=ATG;rbs_motif=AGGAG;rbs_spacer=5-10bp;gc_cont=0.597	37.5975	113.99	69.2449	35.7514	215.048	63.9777	29	237.906	78.1833	387.965	642.9	2639.21	5582.95	6863.01	5619.15	4676.91	4687.56	8590.77	19320.1	7462.86	357.927	221.077	93.8594	250.976	203.586	95.1988	238.929	34.4522	102.814	263.714	1063.08	8.91801	22.9292	13.4034	7.22397	40.277	14.1432	13.7958	73.5123	20.4274	146.376	2050.72	440.473
NODE_1369_length_4037_cov_27.261929_4	3	1	146.2	UniRef100_A0A0D7K9L7 Isocitrate dehydrogenase n=1 Tax=Acidovorax temperans TaxID=80878 RepID=A0A0D7K9L7_9BURK	Acidovorax temperans	# 1753 # 3990 # 1 # ID=640_4;partial=00;start_type=ATG;rbs_motif=GGA/GAG/AGG;rbs_spacer=5-10bp;gc_cont=0.620	0	101.747	0	322.951	0	0	2480.13	736.08	1205.69	1924.35	2486.55	316.24	9985	12112.5	9198.68	10333.9	11254.6	9689.79	20997.4	4266.06	658.961	3446.15	2963.49	1005.4	841.557	1170.13	713.616	517.416	372.701	296.3	1206.15	0	20.4665	0	65.2558	0	0	1179.84	227.447	315.018	726.037	7931.59	52.7789
NODE_1904_length_1825_cov_11.367232_1	2	1	31.26	UniRef100_A0A0D7KAK9 Universal stress protein UspA n=1 Tax=Acidovorax temperans TaxID=80878 RepID=A0A0D7KAK9_9BURK	Acidovorax temperans	# 90 # 512 # -1 # ID=84_1;partial=00;start_type=ATG;rbs_motif=None;rbs_spacer=None;gc_cont=0.636	490.511	0	0.118603	0	0	4292.55	6.41994	97.7454	0	761.677	1382.38	8745.23	7904.65	14024.1	8190.87	10042.5	9711.62	17388.7	37235.9	19135.6	787.939	762.585	256.141	243.475	232.183	262.779	76.9285	704.924	454.119	223.582	0	116.348	0	0.0229574	0	0	948.933	3.05409	30.2031	0	287.373	4409.52	1459.54
NODE_87_length_107169_cov_11.636546_23	5	0	197.28	UniRef100_A0A0D7KBF3 Transcription termination factor Rho n=1 Tax=Acidovorax temperans TaxID=80878 RepID=A0A0D7KBF3_9BURK	Acidovorax temperans	# 29359 # 30621 # 1 # ID=87_23;partial=00;start_type=ATG;rbs_motif=AGGAG;rbs_spacer=5-10bp;gc_cont=0.606																																0	0	0	0	0	0	0	0	0	0	0	0
NODE_106_length_93275_cov_12.116831_75	1	0	18.6	UniRef100_A0A0D7KEI2 2,3,4,5-tetrahydropyridine-2,6-dicarboxylate N-succinyltransferase n=1 Tax=Acidovorax temperans TaxID=80878 RepID=A0A0D7KEI2_9BURK	Acidovorax temperans	# 68119 # 68952 # 1 # ID=106_75;partial=00;start_type=ATG;rbs_motif=None;rbs_spacer=None;gc_cont=0.621																																0	0	0	0	0	0	0	0	0	0	0	0
NODE_106_length_93275_cov_12.116831_96	1	0	19.09	UniRef100_A0A0D7KDD0 Adenylate kinase n=1 Tax=Acidovorax temperans TaxID=80878 RepID=A0A0D7KDD0_9BURK	Acidovorax temperans	# 91329 # 91985 # 1 # ID=106_96;partial=00;start_type=ATG;rbs_motif=GGAG/GAGG;rbs_spacer=5-10bp;gc_cont=0.610																																0	0	0	0	0	0	0	0	0	0	0	0
NODE_112_length_88072_cov_11.606837_46	1	0	19.43	UniRef100_A0A0D7K5N7 Cytochrome b n=1 Tax=Acidovorax temperans TaxID=80878 RepID=A0A0D7K5N7_9BURK	Acidovorax temperans	# 46716 # 48128 # 1 # ID=112_46;partial=00;start_type=ATG;rbs_motif=GGAG/GAGG;rbs_spacer=5-10bp;gc_cont=0.563																																0	0	0	0	0	0	0	0	0	0	0	0
NODE_118_length_86744_cov_26.086562_1	10	0	630.65	UniRef100_A0A0D7K5V2 60 kDa chaperonin n=2 Tax=Acidovorax temperans TaxID=80878 RepID=A0A0D7K5V2_9BURK	Acidovorax temperans	# 3 # 542 # -1 # ID=118_1;partial=10;start_type=ATG;rbs_motif=AGGAG;rbs_spacer=5-10bp;gc_cont=0.615																																0	0	0	0	0	0	0	0	0	0	0	0
NODE_125_length_73041_cov_9.400214_23	7	0	222.78	UniRef100_A0A0D7K8B0 Ribonuclease E n=1 Tax=Acidovorax temperans TaxID=80878 RepID=A0A0D7K8B0_9BURK	Acidovorax temperans	# 25760 # 28837 # -1 # ID=125_23;partial=00;start_type=ATG;rbs_motif=AGGA;rbs_spacer=5-10bp;gc_cont=0.677																																0	0	0	0	0	0	0	0	0	0	0	0
NODE_134_length_73040_cov_12.345948_45	5	0	170.97	UniRef100_A0A0D7K8B0 Ribonuclease E n=1 Tax=Acidovorax temperans TaxID=80878 RepID=A0A0D7K8B0_9BURK	Acidovorax temperans	# 44204 # 47281 # 1 # ID=134_45;partial=00;start_type=ATG;rbs_motif=AGGA;rbs_spacer=5-10bp;gc_cont=0.675																																0	0	0	0	0	0	0	0	0	0	0	0
NODE_134_length_76797_cov_25.458250_22	1	0	39.17	UniRef100_A0A0D7KBP9 30S ribosomal protein S2 n=1 Tax=Acidovorax temperans TaxID=80878 RepID=A0A0D7KBP9_9BURK	Acidovorax temperans	# 28749 # 29501 # 1 # ID=134_22;partial=00;start_type=ATG;rbs_motif=GGAG/GAGG;rbs_spacer=5-10bp;gc_cont=0.568																																0	0	0	0	0	0	0	0	0	0	0	0
NODE_134_length_76797_cov_25.458250_23	4	0	94.24	UniRef100_A0A0D7KAH6 Elongation factor Ts n=1 Tax=Acidovorax temperans TaxID=80878 RepID=A0A0D7KAH6_9BURK	Acidovorax temperans	# 29610 # 30536 # 1 # ID=134_23;partial=00;start_type=ATG;rbs_motif=AGGA;rbs_spacer=5-10bp;gc_cont=0.609																																0	0	0	0	0	0	0	0	0	0	0	0
NODE_134_length_76797_cov_25.458250_40	6	0	182.88	UniRef100_A0A0D7KAP1 Carbamoyl-phosphate synthase large chain n=1 Tax=Acidovorax temperans TaxID=80878 RepID=A0A0D7KAP1_9BURK	Acidovorax temperans	# 45636 # 48902 # 1 # ID=134_40;partial=00;start_type=ATG;rbs_motif=None;rbs_spacer=None;gc_cont=0.620																																0	0	0	0	0	0	0	0	0	0	0	0
NODE_134_length_76797_cov_25.458250_61	1	0	15.12	UniRef100_A0A0D7KBF7 Phosphate-specific transport system accessory protein PhoU n=1 Tax=Acidovorax temperans TaxID=80878 RepID=A0A0D7KBF7_9BURK	Acidovorax temperans	# 69868 # 70572 # 1 # ID=134_61;partial=00;start_type=ATG;rbs_motif=AGGAG;rbs_spacer=5-10bp;gc_cont=0.590																																0	0	0	0	0	0	0	0	0	0	0	0
NODE_135_length_72551_cov_12.101495_62	3	0	127.5	UniRef100_A0A0D7K6T6 50S ribosomal protein L5 n=1 Tax=Acidovorax temperans TaxID=80878 RepID=A0A0D7K6T6_9BURK	Acidovorax temperans	# 63941 # 64480 # 1 # ID=135_62;partial=00;start_type=ATG;rbs_motif=GGA/GAG/AGG;rbs_spacer=5-10bp;gc_cont=0.556																																0	0	0	0	0	0	0	0	0	0	0	0
NODE_144_length_57294_cov_8.320516_32	1	0	17.61	UniRef100_A0A0D7KDE0 Aminotransferase n=1 Tax=Acidovorax temperans TaxID=80878 RepID=A0A0D7KDE0_9BURK	Acidovorax temperans	# 29561 # 30769 # -1 # ID=144_32;partial=00;start_type=ATG;rbs_motif=AGGA;rbs_spacer=5-10bp;gc_cont=0.630																																0	0	0	0	0	0	0	0	0	0	0	0
NODE_144_length_57294_cov_8.320516_52	5	0	184.33	UniRef100_A0A0D7KAJ8 LuxR family transcriptional regulator n=1 Tax=Acidovorax temperans TaxID=80878 RepID=A0A0D7KAJ8_9BURK	Acidovorax temperans	# 49039 # 49665 # -1 # ID=144_52;partial=00;start_type=ATG;rbs_motif=GGAG/GAGG;rbs_spacer=5-10bp;gc_cont=0.593																																0	0	0	0	0	0	0	0	0	0	0	0
NODE_146_length_73096_cov_27.137457_17	2	0	74.21	UniRef100_A0A0D7KCK9 50S ribosomal protein L10 n=1 Tax=Acidovorax temperans TaxID=80878 RepID=A0A0D7KCK9_9BURK	Acidovorax temperans	# 12904 # 13410 # 1 # ID=146_17;partial=00;start_type=TTG;rbs_motif=AGGAG;rbs_spacer=5-10bp;gc_cont=0.574																																0	0	0	0	0	0	0	0	0	0	0	0
NODE_161_length_65817_cov_24.329400_38	2	0	36.86	UniRef100_A0A0D7K4R3 ATP-dependent Clp protease ATP-binding subunit ClpX n=1 Tax=Acidovorax temperans TaxID=80878 RepID=A0A0D7K4R3_9BURK	Acidovorax temperans	# 32919 # 34184 # -1 # ID=161_38;partial=00;start_type=ATG;rbs_motif=GGA/GAG/AGG;rbs_spacer=5-10bp;gc_cont=0.558																																0	0	0	0	0	0	0	0	0	0	0	0
NODE_161_length_65817_cov_24.329400_40	3	0	114.64	UniRef100_A0A0D7K3T4 Trigger factor n=1 Tax=Acidovorax temperans TaxID=80878 RepID=A0A0D7K3T4_9BURK	Acidovorax temperans	# 35012 # 36322 # -1 # ID=161_40;partial=00;start_type=ATG;rbs_motif=GGAG/GAGG;rbs_spacer=5-10bp;gc_cont=0.596																																0	0	0	0	0	0	0	0	0	0	0	0
NODE_176_length_50852_cov_11.329370_15	8	0	363.18	UniRef100_A0A0D7K5U8 Enolase n=1 Tax=Acidovorax temperans TaxID=80878 RepID=A0A0D7K5U8_9BURK	Acidovorax temperans	# 13742 # 15028 # -1 # ID=176_15;partial=00;start_type=ATG;rbs_motif=AGGA;rbs_spacer=5-10bp;gc_cont=0.633																																0	0	0	0	0	0	0	0	0	0	0	0
NODE_181_length_45495_cov_8.694476_15	2	0	45.05	UniRef100_A0A0D7K4I4 Beta-ketoadipyl CoA thiolase n=1 Tax=Acidovorax temperans TaxID=80878 RepID=A0A0D7K4I4_9BURK	Acidovorax temperans	# 16931 # 18160 # 1 # ID=181_15;partial=00;start_type=ATG;rbs_motif=AGGAG;rbs_spacer=5-10bp;gc_cont=0.676																																0	0	0	0	0	0	0	0	0	0	0	0
NODE_181_length_45495_cov_8.694476_21	3	0	79.56	UniRef100_A0A0D7K4L9 Acetyl-CoA carboxylase n=1 Tax=Acidovorax temperans TaxID=80878 RepID=A0A0D7K4L9_9BURK	Acidovorax temperans	# 22123 # 23472 # 1 # ID=181_21;partial=00;start_type=ATG;rbs_motif=GGA/GAG/AGG;rbs_spacer=5-10bp;gc_cont=0.624																																0	0	0	0	0	0	0	0	0	0	0	0
NODE_181_length_45495_cov_8.694476_26	1	0	60.03	UniRef100_A0A0D7K4Z0 Ribonucleoside-diphosphate reductase n=1 Tax=Acidovorax temperans TaxID=80878 RepID=A0A0D7K4Z0_9BURK	Acidovorax temperans	# 29245 # 32151 # -1 # ID=181_26;partial=00;start_type=ATG;rbs_motif=GGAG/GAGG;rbs_spacer=5-10bp;gc_cont=0.606																																0	0	0	0	0	0	0	0	0	0	0	0
NODE_188_length_56448_cov_26.088238_1	1	0	40.48	UniRef100_A0A0D7KEA2 Methylmalonate-semialdehyde dehydrogenase n=1 Tax=Acidovorax temperans TaxID=80878 RepID=A0A0D7KEA2_9BURK	Acidovorax temperans	# 2 # 811 # -1 # ID=188_1;partial=10;start_type=ATG;rbs_motif=AGGAG;rbs_spacer=5-10bp;gc_cont=0.632																																0	0	0	0	0	0	0	0	0	0	0	0
NODE_197_length_46660_cov_13.295076_22	1	0	13.41	UniRef100_A0A0D7KB45 Uncharacterized protein n=1 Tax=Acidovorax temperans TaxID=80878 RepID=A0A0D7KB45_9BURK	Acidovorax temperans	# 29604 # 31145 # 1 # ID=197_22;partial=00;start_type=ATG;rbs_motif=GGA/GAG/AGG;rbs_spacer=5-10bp;gc_cont=0.600																																0	0	0	0	0	0	0	0	0	0	0	0
NODE_209_length_44987_cov_11.452194_23	1	0	18.77	UniRef100_A0A0D7KAX4 Adenosylhomocysteinase n=1 Tax=Acidovorax temperans TaxID=80878 RepID=A0A0D7KAX4_9BURK	Acidovorax temperans	# 28630 # 30066 # 1 # ID=209_23;partial=00;start_type=ATG;rbs_motif=GGAG/GAGG;rbs_spacer=5-10bp;gc_cont=0.609																																0	0	0	0	0	0	0	0	0	0	0	0
NODE_221_length_36529_cov_8.282037_16	1	0	39.88	UniRef100_A0A0D7K740 Nucleoside diphosphate kinase n=1 Tax=Acidovorax temperans TaxID=80878 RepID=A0A0D7K740_9BURK	Acidovorax temperans	# 16143 # 16568 # -1 # ID=221_16;partial=00;start_type=ATG;rbs_motif=AGGA;rbs_spacer=5-10bp;gc_cont=0.559																																0	0	0	0	0	0	0	0	0	0	0	0
NODE_225_length_41513_cov_11.979811_1	6	0	264.71	UniRef100_A0A0D7K4Q9 Glyceraldehyde-3-phosphate dehydrogenase n=1 Tax=Acidovorax temperans TaxID=80878 RepID=A0A0D7K4Q9_9BURK	Acidovorax temperans	# 90 # 1091 # -1 # ID=225_1;partial=00;start_type=ATG;rbs_motif=GGA/GAG/AGG;rbs_spacer=5-10bp;gc_cont=0.619																																0	0	0	0	0	0	0	0	0	0	0	0
NODE_225_length_41513_cov_11.979811_10	1	0	54.74	UniRef100_A0A0D7K822 Pyruvate kinase n=1 Tax=Acidovorax temperans TaxID=80878 RepID=A0A0D7K822_9BURK	Acidovorax temperans	# 9721 # 11157 # 1 # ID=225_10;partial=00;start_type=ATG;rbs_motif=GGA/GAG/AGG;rbs_spacer=5-10bp;gc_cont=0.656																																0	0	0	0	0	0	0	0	0	0	0	0
NODE_227_length_35884_cov_9.599459_2	8	0	269.39	UniRef100_A0A0D7KGG3 Protein RecA n=3 Tax=Acidovorax temperans TaxID=80878 RepID=A0A0D7KGG3_9BURK	Acidovorax temperans	# 749 # 1909 # 1 # ID=227_2;partial=00;start_type=ATG;rbs_motif=AGGAG;rbs_spacer=5-10bp;gc_cont=0.630																																0	0	0	0	0	0	0	0	0	0	0	0
NODE_227_length_35884_cov_9.599459_4	1	0	13.22	UniRef100_A0A0D7KD45 N-acetyl-gamma-glutamyl-phosphate reductase n=1 Tax=Acidovorax temperans TaxID=80878 RepID=A0A0D7KD45_9BURK	Acidovorax temperans	# 2682 # 3614 # -1 # ID=227_4;partial=00;start_type=ATG;rbs_motif=AGGAG;rbs_spacer=5-10bp;gc_cont=0.668																																0	0	0	0	0	0	0	0	0	0	0	0
NODE_264_length_31811_cov_11.356122_22	1	0	42.09	UniRef100_A0A0D7K7K2 Enoyl-CoA hydratase n=1 Tax=Acidovorax temperans TaxID=80878 RepID=A0A0D7K7K2_9BURK	Acidovorax temperans	# 25752 # 26531 # 1 # ID=264_22;partial=00;start_type=ATG;rbs_motif=AGGAG;rbs_spacer=5-10bp;gc_cont=0.622																																0	0	0	0	0	0	0	0	0	0	0	0
NODE_266_length_27293_cov_7.678647_25	1	0	13.84	UniRef100_A0A0D7KC80 Muconolactone Delta-isomerase n=1 Tax=Acidovorax temperans TaxID=80878 RepID=A0A0D7KC80_9BURK	Acidovorax temperans	# 26698 # 26973 # -1 # ID=266_25;partial=00;start_type=ATG;rbs_motif=AGGAG;rbs_spacer=5-10bp;gc_cont=0.612																																0	0	0	0	0	0	0	0	0	0	0	0
NODE_287_length_24124_cov_8.841830_22	3	0	137.44	UniRef100_A0A0D7KBF3 Transcription termination factor Rho n=1 Tax=Acidovorax temperans TaxID=80878 RepID=A0A0D7KBF3_9BURK	Acidovorax temperans	# 23549 # 24124 # -1 # ID=287_22;partial=01;start_type=Edge;rbs_motif=None;rbs_spacer=None;gc_cont=0.608																																0	0	0	0	0	0	0	0	0	0	0	0
NODE_295_length_23192_cov_10.211566_5	3	0	149.42	UniRef100_A0A0D7KE37 Malate dehydrogenase n=1 Tax=Acidovorax temperans TaxID=80878 RepID=A0A0D7KE37_9BURK	Acidovorax temperans	# 5174 # 7489 # 1 # ID=295_5;partial=00;start_type=ATG;rbs_motif=GGAG/GAGG;rbs_spacer=5-10bp;gc_cont=0.638																																0	0	0	0	0	0	0	0	0	0	0	0
NODE_298_length_25902_cov_11.379619_15	1	0	29.88	UniRef100_A0A0D7KCF8 S-(hydroxymethyl)glutathione dehydrogenase n=1 Tax=Acidovorax temperans TaxID=80878 RepID=A0A0D7KCF8_9BURK	Acidovorax temperans	# 10982 # 12097 # 1 # ID=298_15;partial=00;start_type=ATG;rbs_motif=AGGA;rbs_spacer=5-10bp;gc_cont=0.643																																0	0	0	0	0	0	0	0	0	0	0	0
NODE_313_length_20533_cov_9.950337_16	1	0	47.02	UniRef100_A0A0D7K9T7 Ferredoxin-NADP reductase n=1 Tax=Acidovorax temperans TaxID=80878 RepID=A0A0D7K9T7_9BURK	Acidovorax temperans	# 19535 # 20455 # 1 # ID=313_16;partial=00;start_type=ATG;rbs_motif=GGAG/GAGG;rbs_spacer=5-10bp;gc_cont=0.612																																0	0	0	0	0	0	0	0	0	0	0	0
NODE_332_length_19067_cov_8.282664_16	4	0	203.38	UniRef100_A0A0D7KE40 Acyl-CoA dehydrogenase n=1 Tax=Acidovorax temperans TaxID=80878 RepID=A0A0D7KE40_9BURK	Acidovorax temperans	# 17653 # 18927 # 1 # ID=332_16;partial=00;start_type=ATG;rbs_motif=GGAG/GAGG;rbs_spacer=5-10bp;gc_cont=0.638																																0	0	0	0	0	0	0	0	0	0	0	0
NODE_345_length_18226_cov_8.304991_18	3	0	146.77	UniRef100_A0A0D7K5U8 Enolase n=1 Tax=Acidovorax temperans TaxID=80878 RepID=A0A0D7K5U8_9BURK	Acidovorax temperans	# 17878 # 18225 # 1 # ID=345_18;partial=01;start_type=ATG;rbs_motif=AGGA;rbs_spacer=5-10bp;gc_cont=0.647																																0	0	0	0	0	0	0	0	0	0	0	0
NODE_361_length_24586_cov_25.849619_19	5	0	144.95	UniRef100_A0A0D7K7I7 Aspartyl-tRNA synthetase n=1 Tax=Acidovorax temperans TaxID=80878 RepID=A0A0D7K7I7_9BURK	Acidovorax temperans	# 23086 # 24585 # 1 # ID=361_19;partial=01;start_type=ATG;rbs_motif=GGA/GAG/AGG;rbs_spacer=5-10bp;gc_cont=0.612																																0	0	0	0	0	0	0	0	0	0	0	0
NODE_381_length_16481_cov_12.150798_1	9	0	477.52	UniRef100_A0A0D7K9A6 ATP synthase subunit beta n=1 Tax=Acidovorax temperans TaxID=80878 RepID=A0A0D7K9A6_9BURK	Acidovorax temperans	# 2 # 508 # -1 # ID=17_1;partial=10;start_type=ATG;rbs_motif=GGAG/GAGG;rbs_spacer=5-10bp;gc_cont=0.596																																0	0	0	0	0	0	0	0	0	0	0	0
NODE_392_length_15560_cov_12.400000_14	5	0	224.33	UniRef100_A0A0D7KCK4 Acyl-CoA dehydrogenase n=1 Tax=Acidovorax temperans TaxID=80878 RepID=A0A0D7KCK4_9BURK	Acidovorax temperans	# 12424 # 14220 # -1 # ID=28_14;partial=00;start_type=ATG;rbs_motif=AGGAG;rbs_spacer=5-10bp;gc_cont=0.622																																0	0	0	0	0	0	0	0	0	0	0	0
NODE_394_length_14878_cov_9.098631_14	2	0	57.99	UniRef100_A0A0D7K6Y4 Fructose-1,6-bisphosphate aldolase n=1 Tax=Acidovorax temperans TaxID=80878 RepID=A0A0D7K6Y4_9BURK	Acidovorax temperans	# 14108 # 14878 # 1 # ID=394_14;partial=01;start_type=ATG;rbs_motif=GGA/GAG/AGG;rbs_spacer=5-10bp;gc_cont=0.623																																0	0	0	0	0	0	0	0	0	0	0	0
NODE_399_length_15031_cov_12.195112_14	2	0	132.28	UniRef100_A0A0D7KAF2 50S ribosomal protein L2 n=1 Tax=Acidovorax temperans TaxID=80878 RepID=A0A0D7KAF2_9BURK	Acidovorax temperans	# 11036 # 11860 # 1 # ID=35_14;partial=00;start_type=ATG;rbs_motif=GGAGG;rbs_spacer=5-10bp;gc_cont=0.604																																0	0	0	0	0	0	0	0	0	0	0	0
NODE_420_length_14092_cov_8.622996_1	4	0	190.35	UniRef100_A0A0D7K5U8 Enolase n=1 Tax=Acidovorax temperans TaxID=80878 RepID=A0A0D7K5U8_9BURK	Acidovorax temperans	# 1 # 351 # 1 # ID=420_1;partial=10;start_type=Edge;rbs_motif=None;rbs_spacer=None;gc_cont=0.601																																0	0	0	0	0	0	0	0	0	0	0	0
NODE_434_length_12692_cov_10.508823_6	1	0	38.49	UniRef100_A0A0D7K8U9 Phosphoadenylylsulfate reductase n=1 Tax=Acidovorax temperans TaxID=80878 RepID=A0A0D7K8U9_9BURK	Acidovorax temperans	# 5045 # 5668 # -1 # ID=70_6;partial=00;start_type=ATG;rbs_motif=GGA/GAG/AGG;rbs_spacer=5-10bp;gc_cont=0.659																																0	0	0	0	0	0	0	0	0	0	0	0
NODE_439_length_12537_cov_11.083160_8	4	0	184.32	UniRef100_A0A0D7KCH3 Acetolactate synthase n=1 Tax=Acidovorax temperans TaxID=80878 RepID=A0A0D7KCH3_9BURK	Acidovorax temperans	# 5783 # 6274 # 1 # ID=75_8;partial=00;start_type=ATG;rbs_motif=AGGA/GGAG/GAGG;rbs_spacer=11-12bp;gc_cont=0.608																																0	0	0	0	0	0	0	0	0	0	0	0
NODE_439_length_12537_cov_11.083160_9	12	0	674.51	UniRef100_A0A0D7KEM1 Ketol-acid reductoisomerase (NADP(+)) n=1 Tax=Acidovorax temperans TaxID=80878 RepID=A0A0D7KEM1_9BURK	Acidovorax temperans	# 6325 # 7341 # 1 # ID=75_9;partial=00;start_type=ATG;rbs_motif=GGAG/GAGG;rbs_spacer=5-10bp;gc_cont=0.595																																0	0	0	0	0	0	0	0	0	0	0	0
NODE_440_length_12531_cov_10.961045_5	4	0	178.24	UniRef100_A0A0D7K5N6 Phospho-2-dehydro-3-deoxyheptonate aldolase n=1 Tax=Acidovorax temperans TaxID=80878 RepID=A0A0D7K5N6_9BURK	Acidovorax temperans	# 4124 # 5248 # 1 # ID=76_5;partial=00;start_type=ATG;rbs_motif=AGGA;rbs_spacer=5-10bp;gc_cont=0.640																																0	0	0	0	0	0	0	0	0	0	0	0
NODE_450_length_11741_cov_12.685093_4	1	0	32.29	UniRef100_A0A0D7K854 Outer membrane protein assembly factor BamE n=1 Tax=Acidovorax temperans TaxID=80878 RepID=A0A0D7K854_9BURK	Acidovorax temperans	# 2173 # 2739 # 1 # ID=86_4;partial=00;start_type=ATG;rbs_motif=None;rbs_spacer=None;gc_cont=0.658																																0	0	0	0	0	0	0	0	0	0	0	0
NODE_457_length_11261_cov_12.350705_7	15	0	606.4	UniRef100_A0A0D7K7M4 30S ribosomal protein S1 n=1 Tax=Acidovorax temperans TaxID=80878 RepID=A0A0D7K7M4_9BURK	Acidovorax temperans	# 9067 # 10752 # 1 # ID=93_7;partial=00;start_type=ATG;rbs_motif=AGGA;rbs_spacer=5-10bp;gc_cont=0.601																																0	0	0	0	0	0	0	0	0	0	0	0
NODE_543_length_10016_cov_9.115852_1	2	0	59.84	UniRef100_A0A0D7KBF3 Transcription termination factor Rho n=1 Tax=Acidovorax temperans TaxID=80878 RepID=A0A0D7KBF3_9BURK	Acidovorax temperans	# 2 # 742 # -1 # ID=6_1;partial=10;start_type=ATG;rbs_motif=AGGAG;rbs_spacer=5-10bp;gc_cont=0.607																																0	0	0	0	0	0	0	0	0	0	0	0
NODE_591_length_11710_cov_24.550493_7	3	0	134.5	UniRef100_A0A0D7KBF3 Transcription termination factor Rho n=1 Tax=Acidovorax temperans TaxID=80878 RepID=A0A0D7KBF3_9BURK	Acidovorax temperans	# 10875 # 11708 # 1 # ID=591_7;partial=01;start_type=ATG;rbs_motif=AGGAG;rbs_spacer=5-10bp;gc_cont=0.609																																0	0	0	0	0	0	0	0	0	0	0	0
NODE_667_length_6286_cov_12.830364_5	1	0	18.89	UniRef100_A0A0D7KB49 Crp/Fnr family transcriptional regulator n=1 Tax=Acidovorax temperans TaxID=80878 RepID=A0A0D7KB49_9BURK	Acidovorax temperans	# 4290 # 5045 # -1 # ID=303_5;partial=00;start_type=ATG;rbs_motif=None;rbs_spacer=None;gc_cont=0.664																																0	0	0	0	0	0	0	0	0	0	0	0
NODE_718_length_5625_cov_11.207361_2	5	0	184.92	UniRef100_A0A0D7K598 Inosine-5'-monophosphate dehydrogenase n=1 Tax=Acidovorax temperans TaxID=80878 RepID=A0A0D7K598_9BURK	Acidovorax temperans	# 1920 # 3395 # -1 # ID=354_2;partial=00;start_type=ATG;rbs_motif=None;rbs_spacer=None;gc_cont=0.617																																0	0	0	0	0	0	0	0	0	0	0	0
NODE_741_length_6893_cov_7.714829_9	9	0	354.07	UniRef100_A0A0D7KEM1 Ketol-acid reductoisomerase (NADP(+)) n=1 Tax=Acidovorax temperans TaxID=80878 RepID=A0A0D7KEM1_9BURK	Acidovorax temperans	# 6325 # 6891 # 1 # ID=204_9;partial=01;start_type=ATG;rbs_motif=GGAG/GAGG;rbs_spacer=5-10bp;gc_cont=0.605																																0	0	0	0	0	0	0	0	0	0	0	0
NODE_760_length_7694_cov_23.203299_1	3	0	139.77	UniRef100_A0A0D7K5N6 Phospho-2-dehydro-3-deoxyheptonate aldolase n=1 Tax=Acidovorax temperans TaxID=80878 RepID=A0A0D7K5N6_9BURK	Acidovorax temperans	# 1 # 648 # 1 # ID=31_1;partial=10;start_type=Edge;rbs_motif=None;rbs_spacer=None;gc_cont=0.648																																0	0	0	0	0	0	0	0	0	0	0	0
NODE_876_length_5686_cov_8.504351_1	4	0	206.45	UniRef100_A0A0D7KCK4 Acyl-CoA dehydrogenase n=1 Tax=Acidovorax temperans TaxID=80878 RepID=A0A0D7KCK4_9BURK	Acidovorax temperans	# 2 # 472 # 1 # ID=339_1;partial=10;start_type=Edge;rbs_motif=None;rbs_spacer=None;gc_cont=0.620																																0	0	0	0	0	0	0	0	0	0	0	0
NODE_1130_length_4786_cov_20.506235_1	1	0	35.81	UniRef100_A0A0D7K6F7 Sulfate adenylyltransferase subunit 2 n=1 Tax=Acidovorax temperans TaxID=80878 RepID=A0A0D7K6F7_9BURK	Acidovorax temperans	# 1 # 711 # 1 # ID=401_1;partial=10;start_type=Edge;rbs_motif=None;rbs_spacer=None;gc_cont=0.655																																0	0	0	0	0	0	0	0	0	0	0	0
NODE_1367_length_4042_cov_25.011287_3	4	0	130.76	UniRef100_A0A0D7KD08 Phosphoenolpyruvate carboxykinase [GTP] n=1 Tax=Acidovorax temperans TaxID=80878 RepID=A0A0D7KD08_9BURK	Acidovorax temperans	# 1174 # 3045 # -1 # ID=638_3;partial=00;start_type=ATG;rbs_motif=None;rbs_spacer=None;gc_cont=0.636																																0	0	0	0	0	0	0	0	0	0	0	0
NODE_1385_length_3458_cov_8.324126_3	1	0	40.69	UniRef100_A0A0D7K5U4 C4-dicarboxylate ABC transporter substrate-binding protein n=1 Tax=Acidovorax temperans TaxID=80878 RepID=A0A0D7K5U4_9BURK	Acidovorax temperans	# 2242 # 3198 # -1 # ID=311_3;partial=00;start_type=ATG;rbs_motif=AGGAG;rbs_spacer=5-10bp;gc_cont=0.628																																0	0	0	0	0	0	0	0	0	0	0	0
NODE_1637_length_2929_cov_22.664231_2	18	0	801.75	UniRef100_A0A0D7K959 DNA-directed RNA polymerase subunit beta n=1 Tax=Acidovorax temperans TaxID=80878 RepID=A0A0D7K959_9BURK	Acidovorax temperans	# 405 # 2927 # 1 # ID=26_2;partial=01;start_type=ATG;rbs_motif=GGAG/GAGG;rbs_spacer=5-10bp;gc_cont=0.603																																0	0	0	0	0	0	0	0	0	0	0	0
NODE_1736_length_2760_cov_6.638447_1	2	0	62.24	UniRef100_A0A0D7KBY2 50S ribosomal protein L19 n=1 Tax=Acidovorax temperans TaxID=80878 RepID=A0A0D7KBY2_9BURK	Acidovorax temperans	# 1 # 354 # 1 # ID=125_1;partial=10;start_type=Edge;rbs_motif=None;rbs_spacer=None;gc_cont=0.613																																0	0	0	0	0	0	0	0	0	0	0	0
NODE_1768_length_2690_cov_9.308539_2	1	0	17.88	UniRef100_A0A0D7KCK4 Acyl-CoA dehydrogenase n=1 Tax=Acidovorax temperans TaxID=80878 RepID=A0A0D7KCK4_9BURK	Acidovorax temperans	# 1341 # 2690 # 1 # ID=157_2;partial=01;start_type=ATG;rbs_motif=AGGAG;rbs_spacer=5-10bp;gc_cont=0.623																																0	0	0	0	0	0	0	0	0	0	0	0
NODE_1774_length_2677_cov_9.411899_1	2	0	91.65	UniRef100_A0A0D7K567 Dihydrolipoamide acetyltransferase component of pyruvate dehydrogenase complex n=1 Tax=Acidovorax temperans TaxID=80878 RepID=A0A0D7K567_9BURK	Acidovorax temperans	# 1 # 885 # -1 # ID=163_1;partial=10;start_type=ATG;rbs_motif=None;rbs_spacer=None;gc_cont=0.647																																0	0	0	0	0	0	0	0	0	0	0	0
NODE_2322_length_2063_cov_7.337151_4	3	0	138.61	UniRef100_A0A0D7K948 Citrate synthase n=1 Tax=Acidovorax temperans TaxID=80878 RepID=A0A0D7K948_9BURK	Acidovorax temperans	# 1700 # 2062 # -1 # ID=174_4;partial=01;start_type=Edge;rbs_motif=None;rbs_spacer=None;gc_cont=0.606																																0	0	0	0	0	0	0	0	0	0	0	0
NODE_3114_length_1573_cov_9.696970_1	9	0	359.67	UniRef100_A0A0D7K7M4 30S ribosomal protein S1 n=1 Tax=Acidovorax temperans TaxID=80878 RepID=A0A0D7K7M4_9BURK	Acidovorax temperans	# 3 # 1064 # 1 # ID=429_1;partial=10;start_type=Edge;rbs_motif=None;rbs_spacer=None;gc_cont=0.620																																0	0	0	0	0	0	0	0	0	0	0	0
NODE_3684_length_1358_cov_9.842671_1	8	0	409.93	UniRef100_A0A0D7K9A6 ATP synthase subunit beta n=1 Tax=Acidovorax temperans TaxID=80878 RepID=A0A0D7K9A6_9BURK	Acidovorax temperans	# 1 # 477 # -1 # ID=462_1;partial=10;start_type=ATG;rbs_motif=GGAG/GAGG;rbs_spacer=5-10bp;gc_cont=0.608																																0	0	0	0	0	0	0	0	0	0	0	0
NODE_4904_length_1073_cov_12.469548_1	2	0	114.95	UniRef100_A0A0D7KBS4 Dihydrolipoyl dehydrogenase n=1 Tax=Acidovorax temperans TaxID=80878 RepID=A0A0D7KBS4_9BURK	Acidovorax temperans	# 154 # 1071 # -1 # ID=71_1;partial=01;start_type=Edge;rbs_motif=None;rbs_spacer=None;gc_cont=0.656																																0	0	0	0	0	0	0	0	0	0	0	0
NODE_69_length_96418_cov_62.554051_60	25	16	703.25	UniRef100_A0A098YKT7 Elongation factor G n=2 Tax=Acinetobacter TaxID=469 RepID=A0A098YKT7_9GAMM	Acinetobacter	# 64827 # 66962 # -1 # ID=69_60;partial=00;start_type=ATG;rbs_motif=AGGA/GGAG/GAGG;rbs_spacer=11-12bp;gc_cont=0.431	1.66265e+06	591059	851320	409285	794588	78073.1	414402	538672	191456	3.6662e+06	20085.9	9559.2	15298.8	14888.8	22379.2	18845.4	20364	16028.5	28063.3	24764.5	14786.1	13470	12703.5	15073.8	11995.8	13702.5	12981.8	21356.9	17140	15541.6	25568.4	394375	118892	164786	82700.7	148821	17259.2	197139	166449	50022.8	1.38322e+06	64070	1595.39
NODE_238_length_26857_cov_173.559921_17	17	16	582.79	UniRef100_A0A1E3GHW4 Ligand-gated channel protein n=4 Tax=Acinetobacter TaxID=469 RepID=A0A1E3GHW4_9GAMM	Acinetobacter	# 21382 # 23619 # 1 # ID=85_17;partial=00;start_type=ATG;rbs_motif=GGA/GAG/AGG;rbs_spacer=5-10bp;gc_cont=0.407	219825	1.63929e+06	5.4611e+06	3.15278e+06	2.01527e+06	2.49023e+06	1.30933e+06	1.21773e+06	1.13139e+06	1.63961e+06	51926.9	45102.2	53878.6	58890	46848.5	54835.6	53499.8	61643.3	95800	123359	44479.9	46409.5	64083.1	38908.4	45763.8	33229.7	32424.2	65550.4	42465.7	36645.4	59593.9	52141.8	329745	1.05708e+06	637054	377446	550504	622874	376277	295606	618608	165637	7527.35
NODE_114_length_66475_cov_60.426649_7	15	11	653.56	UniRef100_N8NPP0 60 kDa chaperonin n=15 Tax=Acinetobacter TaxID=469 RepID=N8NPP0_9GAMM	Acinetobacter	# 5968 # 7602 # 1 # ID=114_7;partial=00;start_type=ATG;rbs_motif=GGAG/GAGG;rbs_spacer=5-10bp;gc_cont=0.454	2.40104e+06	2.05152e+06	4.16456e+06	2.44405e+06	1.81616e+06	1.42404e+06	1.0489e+06	937289	702406	1.93017e+06	98969.9	79050.4	66045.9	44394.7	57155.3	53324.6	48720.1	44444.7	31926.8	27673.8	41100.4	45126	58177.2	42706.1	40704.5	43043.3	45199.7	91554.1	54300.7	36939.9	34345.3	569520	412664	806113	493847	340154	314806	498979	289620	183522	728236	315695	13193.1
NODE_205_length_36427_cov_126.584461_21	10	10	394.76	UniRef100_A0A1E3GJ06 Succinate dehydrogenase flavoprotein subunit n=3 Tax=Acinetobacter TaxID=469 RepID=A0A1E3GJ06_9GAMM	Acinetobacter	# 20478 # 22376 # 1 # ID=52_21;partial=00;start_type=ATG;rbs_motif=AGGA;rbs_spacer=5-10bp;gc_cont=0.456	1.04627e+06	353596	389855	137963	205040	56466.2	147624	168961	150965	1.34961e+06	14968.1	3066.85	11511.9	11103	12388.1	13395.4	10683.4	7761.67	7559.77	8360.25	15567	16874.8	12881	16857.4	16694.6	14256.1	14798.5	17245.4	15862.5	15063.2	39796.3	248172	71126.1	75462.2	27877.1	38402.5	12482.7	70227.7	52208.7	39443.5	509195	47745.1	511.843
NODE_30_length_152722_cov_57.442709_122	10	9	374.56	UniRef100_N9G4Q8 Chaperone SurA n=2 Tax=Acinetobacter TaxID=469 RepID=N9G4Q8_ACILW	Acinetobacter	# 127359 # 128666 # 1 # ID=30_122;partial=00;start_type=ATG;rbs_motif=GGA/GAG/AGG;rbs_spacer=5-10bp;gc_cont=0.434	463884	473587	1.00788e+06	690600	367505	489908	199929	221665	216473	516039	18345.6	28154.9	15830.1	15719.7	15930.1	16065.6	12113.7	18085.1	19853.8	53154.9	14834.9	12765.6	13110.9	10020.2	12211.9	9513.88	6805.13	17967.4	11642.9	8999.47	28055.4	110032	95262.3	195090	139543	68831.1	108302	95110.2	68494	56559	194697	58518.8	4698.92
NODE_176_length_44995_cov_56.085002_25	9	9	469.44	UniRef100_N9FVH9 Uncharacterized protein n=3 Tax=Acinetobacter TaxID=469 RepID=N9FVH9_ACILW	Acinetobacter	# 20453 # 21586 # 1 # ID=176_25;partial=00;start_type=ATG;rbs_motif=GGAG/GAGG;rbs_spacer=5-10bp;gc_cont=0.428	175763	3.02485e+06	1.06054e+07	7.35463e+06	4.32234e+06	3.96893e+06	2.8361e+06	2.65949e+06	2.58895e+06	4.66727e+06	24333	50072.7	26251.5	27949.7	26664.4	32087.2	25830.9	28319	34919.6	28785.6	27715.4	30517.3	33318.2	28872.6	33189.4	31765.7	29584.7	67765.4	32435.2	28103.8	63781.6	41690.4	608451	2.05284e+06	1.48609e+06	809544	877393	1.34919e+06	821776	676429	1.76092e+06	77617.4	8356.91
NODE_66_length_97517_cov_60.743295_36	9	8	414.88	UniRef100_N8Y135 Uncharacterized protein n=2 Tax=Acinetobacter TaxID=469 RepID=N8Y135_9GAMM	Acinetobacter	# 37129 # 38397 # -1 # ID=66_36;partial=00;start_type=ATG;rbs_motif=GGAG/GAGG;rbs_spacer=5-10bp;gc_cont=0.496	1.1207e+06	1.07697e+06	940061	252924	360865	370652	237547	195607	265310	797755	14440.2	22240.8	11657.5	17544.4	12683.3	12757.9	16333.5	38266.4	55939.5	46826	13923.4	9090.89	11737.9	9892.72	11094.2	8398.55	8843.1	27493.3	10661.6	9472.95	14296.8	265827	216634	181963	51106.2	67587.4	81938.3	113006	60442.2	69319.1	300985	46061.5	3711.88
NODE_69_length_96418_cov_62.554051_15	14	8	558.62	UniRef100_A0A1E3GLP1 Catalase HPII n=3 Tax=Acinetobacter TaxID=469 RepID=A0A1E3GLP1_9GAMM	Acinetobacter	# 13672 # 15795 # -1 # ID=69_15;partial=00;start_type=ATG;rbs_motif=AGGA;rbs_spacer=5-10bp;gc_cont=0.474	356752	488603	731675	743763	307735	513117	469818	482533	596351	1.32712e+06	7955.39	3087.2	5885.83	6540.72	7336.8	7641.98	6481.12	5402.6	7157.41	20939.6	7957.73	7388.77	8003.53	7124.85	7644.47	6229.08	5997.14	18025.5	7920.77	9107.08	10203.1	84620.5	98282.8	141627	150286	57636.7	113432	223502	149102	155812	500711	25376.1	515.239
NODE_220_length_33395_cov_135.681854_18	9	8	304.08	UniRef100_N8Q1L4 Uncharacterized protein n=2 Tax=Acinetobacter TaxID=469 RepID=N8Q1L4_9GAMM	Acinetobacter	# 17489 # 18838 # 1 # ID=67_18;partial=00;start_type=ATG;rbs_motif=GGA/GAG/AGG;rbs_spacer=5-10bp;gc_cont=0.436	1.5154e+06	957370	1.08451e+06	975674	784771	1.03468e+06	495685	457971	460806	1.87421e+06	37674.6	96048.4	54562.8	44541.4	35930.4	27464.1	30373.5	52731.3	42852	43888.7	20671.9	16850.4	17907.3	16931.3	18508.4	15305.4	16101.9	37809.3	19458.1	15797	33806.9	359447	192576	209922	197146	146982	228731	235807	141512	120397	707122	120174	16030
NODE_262_length_23545_cov_148.337037_18	8	8	277.03	UniRef100_A0A1E3GI16 Ligand-gated channel protein n=5 Tax=Acinetobacter TaxID=469 RepID=A0A1E3GI16_9GAMM	Acinetobacter	# 14565 # 16721 # -1 # ID=109_18;partial=00;start_type=ATG;rbs_motif=None;rbs_spacer=None;gc_cont=0.454	19890.4	428366	1.50568e+06	798071	460224	631946	225549	206820	190805	231916	14459.1	6340.14	14066.5	8755.25	11383.2	8623.21	6959.94	23743.7	14898.6	7167.84	8921.84	10561	12580.8	9350.07	9823.21	8794.11	11555.4	25263.1	21205.8	15027.6	16304.7	4717.95	86166.1	291447	161259	86196.7	139701	107298	63907	49852.8	87499.5	46121.6	1058.14
NODE_205_length_36427_cov_126.584461_25	8	7	251.21	UniRef100_N8NPM0 Dihydrolipoyl dehydrogenase n=10 Tax=Acinetobacter TaxID=469 RepID=N8NPM0_9GAMM	Acinetobacter	# 28079 # 29509 # 1 # ID=52_25;partial=00;start_type=ATG;rbs_motif=GGAG/GAGG;rbs_spacer=5-10bp;gc_cont=0.435	2.21248e+06	969311	711790	555231	402017	303531	333727	311776	296101	1.19468e+06	8785.98	13158.9	9304.03	8422.16	8560.91	8104.94	7702.24	15315	32828.4	27880.6	8192.8	8368.45	8231.84	6852.66	7743.44	7090.29	8457.32	15092.3	10229.7	11026.9	25823.5	524794	194978	137778	112191	75294.9	67100.2	158760	96338.2	77364.1	450742	28025.5	2196.16
NODE_267_length_22833_cov_158.153481_8	8	7	394.3	UniRef100_N9HDY6 Uncharacterized protein n=3 Tax=Acinetobacter TaxID=469 RepID=N9HDY6_ACILW	Acinetobacter	# 8487 # 10076 # -1 # ID=114_8;partial=00;start_type=ATG;rbs_motif=AGGA;rbs_spacer=5-10bp;gc_cont=0.470	465829	163160	203787	130084	212391	107315	132953	138944	149719	934750	28476.2	19268.6	25037.1	10657.9	19612.9	11852.9	9306.02	6759.14	8111.76	5678.94	14388.3	20670.3	34137.2	32470.2	30403.9	28510.1	23170.3	15882.9	17635.8	18265.4	106547	110493	32819.8	39446.1	26284.9	39779.3	23723.7	63248.2	42933.5	39117.9	352672	90833.4	3215.84
NODE_66_length_97517_cov_60.743295_34	8	6	423.71	UniRef100_A0A098YMF5 Adenine deaminase n=3 Tax=Acinetobacter TaxID=469 RepID=A0A098YMF5_9GAMM	Acinetobacter	# 32474 # 33940 # -1 # ID=66_34;partial=00;start_type=ATG;rbs_motif=AGGAG/GGAGG;rbs_spacer=11-12bp;gc_cont=0.496	1.41125e+06	1.36029e+06	1.75172e+06	255364	496393	470773	251293	193816	307294	906800	8507.59	12068.9	11375	13791.2	12992.6	17059.3	16670.6	20614.5	18382.8	32646.1	8025.87	5316.9	6145.85	5426.2	9313.15	7339.34	8345.98	26752.7	5957.57	6256.67	14121.3	334744	273622	339071	51599.2	92971	104072	119545	59888.8	80288.5	342127	27137.5	2014.24
NODE_69_length_96418_cov_62.554051_46	8	6	526.39	UniRef100_A0A098YFC7 Membrane protein n=4 Tax=Acinetobacter TaxID=469 RepID=A0A098YFC7_9GAMM	Acinetobacter	# 50441 # 51094 # -1 # ID=69_46;partial=00;start_type=ATG;rbs_motif=AGGAG;rbs_spacer=5-10bp;gc_cont=0.450	4.63909e+06	3.77753e+06	3.29654e+06	516957	1.60821e+06	680513	725133	731709	1.30165e+06	3.86743e+06	10184.1	6993.4	7040.64	13202.8	11937.1	10846.5	12306.4	15476.6	17571.3	22516.1	9303.61	12093.2	13259.4	10392.2	13221.8	10459.8	10465.7	60803.6	10475	11402.2	18466.7	1.10038e+06	759853	638094	104457	301206	150438	344959	226097	340088	1.45914e+06	32485.4	1167.17
NODE_104_length_71600_cov_64.498372_48	6	6	281.05	UniRef100_N9FMV6 Uncharacterized protein n=2 Tax=Acinetobacter TaxID=469 RepID=N9FMV6_ACILW	Acinetobacter	# 47781 # 48542 # -1 # ID=104_48;partial=00;start_type=ATG;rbs_motif=None;rbs_spacer=None;gc_cont=0.461	237962	287915	675848	452601	206596	292587	112914	143305	193009	1.11861e+06	6837.05	7326.06	7915.18	7310.82	9970.39	8322.56	7933.55	5538.38	5644.77	9840.68	9413.12	7604.23	9248.96	7635.65	9169.53	8340.6	9735.59	6977.92	5808.47	6947.28	8772.53	56443.8	57914.2	130820	91453	38694	64680.9	53715.2	44281	50428.6	422041	21808.8	1222.69
NODE_107_length_80575_cov_78.697566_33	12	6	519.87	UniRef100_N8NPR1 Chaperone protein ClpB n=4 Tax=Acinetobacter TaxID=469 RepID=N8NPR1_9GAMM	Acinetobacter	# 31182 # 33761 # 1 # ID=107_33;partial=00;start_type=ATG;rbs_motif=GGAG/GAGG;rbs_spacer=5-10bp;gc_cont=0.473	129168	77426.3	164703	108473	97042.2	79201.7	91271.2	89748.5	97614	364802	2314.75	421.682	4117.19	2716.89	3887.93	3557.86	4877.66	3360.71	6648.73	4641.93	3908.93	3182.51	2916.39	7292.87	6211.9	4059.98	3838.35	5697.62	5227.16	2597.41	42539.2	30638.3	15574.3	31880.7	21918.1	18175.3	17508.8	43419.4	27732.1	25504.2	137636	7383.6	70.3768
NODE_33_length_141508_cov_63.605155_39	5	5	236.8	UniRef100_A0A098YCA3 Ligand-gated channel protein n=2 Tax=Acinetobacter TaxID=469 RepID=A0A098YCA3_9GAMM	Acinetobacter	# 41386 # 43221 # 1 # ID=33_39;partial=00;start_type=ATG;rbs_motif=GGAG/GAGG;rbs_spacer=5-10bp;gc_cont=0.401	27861.5	169262	570175	444139	261378	353362	202258	170252	162916	163972	14089	11341	12203.5	16669.9	8878.68	6937.76	16452.4	56096.3	54773	16496.7	14439.3	6901.67	5640.75	3435.5	4757.63	6731.52	8904.55	16443.9	19394.6	12236.7	4495.83	6608.67	34047.2	110366	89743.2	48954.2	78116	96217.8	52607.5	42565.9	61865	44941.2	1892.76
NODE_178_length_46320_cov_140.052783_36	5	5	100.57	UniRef100_A0A1E3GJM5 NADH-quinone oxidoreductase subunit C/D n=2 Tax=Acinetobacter TaxID=469 RepID=A0A1E3GJM5_9GAMM	Acinetobacter	# 31730 # 33517 # -1 # ID=25_36;partial=00;start_type=ATG;rbs_motif=AGGA;rbs_spacer=5-10bp;gc_cont=0.484	238699	134583	240610	114827	103545	67697.2	54176.1	69428.3	52928.5	252060	48971.1	69455	35813.7	56737.8	38017.6	44270.5	49504	85403	185968	296796	26352.8	16147	14861.3	12844.2	14586.9	10273.1	12509.7	25558.4	22814.8	14259.4	15180.6	56618.7	27071.4	46573.6	23202.2	19393.3	14965.5	25772.6	21453.2	13828.9	95100	156208	11591.7
NODE_205_length_36427_cov_126.584461_24	7	5	255.24	UniRef100_N8Q498 Dihydrolipoyllysine-residue succinyltransferase component of 2-oxoglutarate dehydrogenase complex n=10 Tax=Acinetobacter TaxID=469 RepID=N8Q498_9GAMM	Acinetobacter	# 26765 # 27979 # 1 # ID=52_24;partial=00;start_type=ATG;rbs_motif=AGGAG;rbs_spacer=5-10bp;gc_cont=0.466	640621	285691	291140	400683	318510	330854	222392	237009	215190	983735	4063.5	11421.9	4732.43	3574.79	3160.29	2230.56	2646.69	6034.59	7317.18	4155.13	2492.66	3789.7	5123.42	3884.38	5453.07	4363.07	3768.94	14346.8	3464.6	3520.74	2448.38	151954	57466.9	56354.5	80962.4	59654.7	73140.2	105796	73235.5	56224	371154	12961.8	1906.27
NODE_262_length_23545_cov_148.337037_11	17	5	669.88	UniRef100_A0A1E3GI15 Aldehyde dehydrogenase n=5 Tax=Acinetobacter TaxID=469 RepID=A0A1E3GI15_9GAMM	Acinetobacter	# 6889 # 8400 # -1 # ID=109_11;partial=00;start_type=ATG;rbs_motif=AGGA;rbs_spacer=5-10bp;gc_cont=0.501	134499	512874	2.29731e+06	1.19685e+06	1.93834e+06	808950	949833	1.07995e+06	892377	2.26695e+06	14636.7	11111.5	10180.5	9682.23	12005.6	13231.5	10622.8	12921.3	14238.2	27811.8	14433.1	14930.8	14065.6	15742.5	10193.1	11319.3	15208	138159	19271.9	16812.5	24677.6	31902.9	103165	444679	241837	363037	178831	451854	333701	233156	855300	46688.3	1854.46
NODE_262_length_23545_cov_148.337037_13	7	5	286.12	UniRef100_A0A1E3GI54 L-threonine dehydrogenase n=5 Tax=Acinetobacter TaxID=469 RepID=A0A1E3GI54_9GAMM	Acinetobacter	# 10298 # 11470 # -1 # ID=109_13;partial=00;start_type=ATG;rbs_motif=AGGA;rbs_spacer=5-10bp;gc_cont=0.460	58608.3	52601.8	328697	582689	823649	181682	693843	1.1447e+06	1.207e+06	2.35572e+06	9294.72	2371.62	8790.89	5640.17	11699	9862.37	8665.4	12950.7	22042.4	11120.4	5852.13	7608.84	7762.58	12877.6	9175.43	9597.11	9827.71	24977.6	9903.39	9856.31	32446.9	13901.7	10580.9	63624.2	117739	154264	40163.5	330074	353711	315359	888789	29648.3	395.812
NODE_263_length_23472_cov_124.168724_6	5	5	161.47	UniRef100_A0A1E3GGE0 Uncharacterized protein n=2 Tax=Acinetobacter TaxID=469 RepID=A0A1E3GGE0_9GAMM	Acinetobacter	# 9811 # 11874 # 1 # ID=110_6;partial=00;start_type=ATG;rbs_motif=None;rbs_spacer=None;gc_cont=0.433	39740.3	121262	397060	189165	133022	115849	52969.2	62735.9	44024.5	86499.1	8691.6	6109.25	6127.12	6053.05	5467.35	7314.05	8227.69	4745.55	13442.2	9833.56	6460.94	9361.87	7495.83	7172.99	4971.34	6111.38	7785.12	9616.55	12215.7	10786.9	14735.7	9426.28	24391.9	76856.8	38223	24914.1	25610.2	25198.4	19385.3	11502.5	32635.3	27724.5	1019.6
NODE_14_length_209058_cov_68.154510_116	4	4	149.79	UniRef100_A0A098YFU2 Polyribonucleotide nucleotidyltransferase n=5 Tax=Acinetobacter TaxID=469 RepID=A0A098YFU2_9GAMM	Acinetobacter	# 125126 # 127219 # 1 # ID=14_116;partial=00;start_type=ATG;rbs_motif=AGGA/GGAG/GAGG;rbs_spacer=11-12bp;gc_cont=0.459	342904	149088	287237	162726	131528	82019.9	73294.6	94451.7	67092.8	343966	52155.3	46315.6	39367	43907.1	30147.8	28800	34755	48396.8	69010.7	64373.3	40430.9	35001.4	42409.6	30818.5	36421.3	29352.4	28520	25172.2	30585.2	30897.6	65237.8	81335.9	29989.1	55598.9	32880.7	24634.3	18131.7	34867.6	29185.4	17529.7	129775	166365	7729.86
NODE_88_length_86367_cov_122.581055_78	4	4	122.9	UniRef100_A0A098YJI5 NLPA lipoprotein n=3 Tax=Acinetobacter TaxID=469 RepID=A0A098YJI5_9GAMM	Acinetobacter	# 84968 # 85843 # -1 # ID=88_78;partial=00;start_type=ATG;rbs_motif=AGGA;rbs_spacer=5-10bp;gc_cont=0.418	200414	203103	297848	75708.7	95000.9	130012	34308.1	21241.6	67483.7	258880	3339.9	2935.7	3704.86	6069.57	4352.56	3813.33	5422.84	12689.9	11294.3	7275.89	8426.03	3869.21	3005.17	2323.75	2225.11	6594.68	2276.85	3993.39	2900.68	2225.74	4257.49	47537.5	40854.3	57652.9	15297.8	17793	28741.1	16321	6563.61	17631.8	97672.9	10653.6	489.954
NODE_111_length_67577_cov_65.512514_58	4	4	118.07	UniRef100_A0A098YJD7 Bacterioferritin n=9 Tax=Acinetobacter TaxID=469 RepID=A0A098YJD7_9GAMM	Acinetobacter	# 61801 # 62265 # 1 # ID=111_58;partial=00;start_type=ATG;rbs_motif=GGAG/GAGG;rbs_spacer=5-10bp;gc_cont=0.439	1.93243e+06	952249	881681	379926	294122	195984	84182.4	71638.9	88260.4	215042	21789	29347.9	11788.2	32728.3	21106.3	21576.5	17818	39725.2	36762.3	16118.1	9933.5	55030.8	45959.6	35281.3	45519.2	35129.2	13204.4	23061.5	12993.1	13826.2	15859.3	458366	191546	170662	76768.2	55086.9	43325.3	40047.2	22136.3	23060.3	81133.3	69502.6	4898.03
NODE_114_length_66475_cov_60.426649_26	6	4	270.35	UniRef100_N8Q2R9 Glutamate dehydrogenase n=8 Tax=Acinetobacter TaxID=469 RepID=N8Q2R9_9GAMM	Acinetobacter	# 22936 # 24279 # 1 # ID=114_26;partial=00;start_type=TTG;rbs_motif=GGAG/GAGG;rbs_spacer=5-10bp;gc_cont=0.447	533776	218903	179065	103117	66722.9	51936.3	57917.8	57979.9	40288.8	180659	2337.87	1723.74	3547.45	664.989	2256.9	3977.2	1956.48	1705.18	8730.12	7645.33	1096.3	1660.16	1463.55	2473.19	2355.66	1674.23	1292.05	4919.5	1788.99	1694.98	4066.83	126610	44032.5	34660.6	20836	12496.7	11481.3	27552.6	17915.7	10526.5	68161.1	7457.33	287.684
NODE_176_length_44995_cov_56.085002_27	4	4	82.55	UniRef100_D0SSW8 Cytochrome D ubiquinol oxidase, subunit I n=2 Tax=Acinetobacter TaxID=469 RepID=D0SSW8_ACILW	Acinetobacter	# 22214 # 23800 # 1 # ID=176_27;partial=00;start_type=ATG;rbs_motif=AGGAG;rbs_spacer=5-10bp;gc_cont=0.459	534255	261839	200591	90286.2	121435	82001.8	36958	51970.2	47966.6	96887.4	16882.9	62379.5	5979.96	11207.3	4782.17	4252.66	4643.73	14860.4	23481.3	15969.2	16080.8	11030.6	19139.1	12838.7	12451.4	8479.79	6328.53	8881.47	3864.16	4541.73	5033.81	126724	52669.1	38827.4	18243.3	22743.9	18127.8	17581.6	16058.7	12532.5	36554.7	53853	10410.8
NODE_246_length_25905_cov_132.935861_11	5	4	224.82	UniRef100_N9R1C6 Uncharacterized protein n=2 Tax=Acinetobacter TaxID=469 RepID=N9R1C6_9GAMM	Acinetobacter	# 10904 # 12280 # -1 # ID=93_11;partial=00;start_type=ATG;rbs_motif=GGA/GAG/AGG;rbs_spacer=5-10bp;gc_cont=0.463	84956.9	53927.2	101127	56163.4	35581.2	20352.3	25333.6	34799.5	31929.9	196797	3847.36	780.569	3442.59	3444.28	4181.01	4575.85	4124.44	5079.48	6546.1	9728.15	1186.64	876.867	1224	1285.17	1510.12	1974.68	849.405	1058.57	1805.11	1173.71	2297.22	20151.5	10847.5	19574.5	11348.5	6664.1	4499.18	12051.7	10753	8342.51	74249.4	12272.3	130.273
NODE_335_length_12716_cov_131.628070_6	13	4	710.99	UniRef100_N8Q7P7 Malate dehydrogenase n=8 Tax=Acinetobacter TaxID=469 RepID=N8Q7P7_9GAMM	Acinetobacter	# 6316 # 7302 # 1 # ID=29_6;partial=00;start_type=ATG;rbs_motif=GGAG/GAGG;rbs_spacer=5-10bp;gc_cont=0.454	1.1046e+06	1.03518e+06	1.5609e+06	892241	562551	580438	462127	414835	344286	1.14036e+06	15037.1	15393.2	14230.2	10761.4	14436.3	12474.9	12312.7	9355.63	7814.95	8834.73	12854.6	19095.4	29252	20739.7	25854.3	23925	19368.2	58848.2	18743.4	17726.3	189748	262009	208227	302136	180287	105362	128315	219843	128183	89953.6	430248	47965.4	2569.05
NODE_354_length_9965_cov_210.450757_2	4	4	154.45	UniRef100_N8UQN0 Uncharacterized protein n=7 Tax=Acinetobacter TaxID=469 RepID=N8UQN0_9GAMM	Acinetobacter	# 775 # 1590 # -1 # ID=48_2;partial=00;start_type=ATG;rbs_motif=GGA/GAG/AGG;rbs_spacer=5-10bp;gc_cont=0.418	248303	160366	215160	132388	75260.1	74578.8	42134.4	40839.6	37607.6	111978	4646.91	2970.62	2576.84	3641.95	2227.45	1511.96	3523.57	10433.8	15935.8	3316.48	949.722	2032.54	2242.03	1313.52	1995.17	1649.9	1685.07	1383.62	2106.03	1542.78	3819.51	58896.7	32257.8	41647.5	26750.4	14095.7	16486.8	20044.1	12619.3	9825.96	42248.2	14822.7	495.783
NODE_14_length_209058_cov_68.154510_92	4	3	119.48	UniRef100_N8NME3 Chaperone protein HtpG n=4 Tax=Acinetobacter TaxID=469 RepID=N8NME3_9GAMM	Acinetobacter	# 91692 # 93611 # 1 # ID=14_92;partial=00;start_type=ATG;rbs_motif=AGGAG;rbs_spacer=5-10bp;gc_cont=0.456	21299	21689.8	133786	90411.2	67237.3	59758.5	35802.5	41631.8	35911.9	73669.7	10170.5	8971.83	8731.52	16501	12668.4	15312.2	22310.1	31616.4	37348.3	24880.2	8301.01	4235.49	3494.43	4258.26	3268.58	3539.08	5454.73	3991.28	4315.28	4874.62	4439.8	5052.07	4362.91	25896.2	18268.6	12593.1	13210.5	17031.9	12864.2	9382.9	27794.9	32441.8	1497.36
NODE_14_length_209058_cov_68.154510_108	3	3	74.44	UniRef100_A0A178G5R9 Ubiquinone/menaquinone biosynthesis C-methyltransferase UbiE n=2 Tax=Acinetobacter TaxID=469 RepID=A0A178G5R9_9GAMM	Acinetobacter	# 109863 # 110807 # -1 # ID=14_108;partial=00;start_type=ATG;rbs_motif=AGGAG;rbs_spacer=5-10bp;gc_cont=0.493	97083.9	45196.3	51390.3	31325	102966	226679	25986	26126.7	36858.6	167953	1362.64	1604.93	1193.39	738.874	707.536	705.4	6081.24	7593.41	2072.22	10006.2	3097.65	1888.59	1549.18	661.764	1770.9	670.813	414.149	9036.19	3925.87	584.827	0	23028	9091.27	9947.36	6329.58	19284.8	50111	12362.1	8073.11	9630.27	63367.1	4346.57	267.856
NODE_30_length_152722_cov_57.442709_36	8	3	302.97	UniRef100_N8NS98 Phosphoenolpyruvate synthase n=11 Tax=Acinetobacter TaxID=469 RepID=N8NS98_9GAMM	Acinetobacter	# 39052 # 41430 # 1 # ID=30_36;partial=00;start_type=TTG;rbs_motif=GGAG/GAGG;rbs_spacer=5-10bp;gc_cont=0.448	60843.8	25903.2	15779.5	15361.3	19344.4	14821	31106.6	31299.5	28823.4	169150	6660.05	4923.12	3433.76	5564.67	8832.68	5414.75	8683.26	9798.4	5799.29	176.177	4858.9	2702.68	1767.32	1826.7	1597.74	1827.27	2871.87	1625.8	2477.49	2963	2064.25	14432	5210.45	3054.35	3103.93	3623.07	3276.4	14798	9671.47	7530.86	63818.5	21244.2	821.645
NODE_31_length_150353_cov_67.749657_72	3	3	108.54	UniRef100_N9FW27 Ribosomal subunit interface protein n=3 Tax=Acinetobacter TaxID=469 RepID=N9FW27_ACILW	Acinetobacter	# 73705 # 74070 # 1 # ID=31_72;partial=00;start_type=ATG;rbs_motif=GGAG/GAGG;rbs_spacer=5-10bp;gc_cont=0.437	365730	118760	361218	196222	295872	62698.2	66326.4	103047	47721.8	687934	6197.89	11096.6	8409.19	7392.82	7554.65	9766.68	6969.89	11473.7	10671.3	22982.7	13191.6	9256	11384.6	8422.81	7951.39	7771.45	9309.4	15091.6	12082.8	10351.2	15718.1	86750.2	23888.7	69919.1	39648.8	55414.7	13860.4	31552.7	31841.4	12468.5	259551	19770	1851.96
NODE_33_length_141508_cov_63.605155_17	3	3	131.62	UniRef100_N9H7E6 Thioredoxin n=12 Tax=Acinetobacter TaxID=469 RepID=N9H7E6_ACILW	Acinetobacter	# 19619 # 19945 # 1 # ID=33_17;partial=00;start_type=ATG;rbs_motif=GGAG/GAGG;rbs_spacer=5-10bp;gc_cont=0.425	186601	85685.5	121407	157090	161771	51132.2	67046.8	102540	111883	533838	8512.74	8275.76	6986.39	7399.93	6846.09	6468	9366.09	23468.6	22717	18442.7	8934.02	6330.48	6311.12	6116.22	6148.48	4211.01	2750.59	5043.53	3093.85	2263.96	17015.4	44261.2	17235.7	23500.1	31741.9	30298.6	11303.6	31895.4	31684.6	29232.4	201412	27154	1381.19
NODE_47_length_118146_cov_65.974621_39	3	3	65.98	UniRef100_A0A1E3GK58 2,3-bisphosphoglycerate-independent phosphoglycerate mutase n=2 Tax=Acinetobacter TaxID=469 RepID=A0A1E3GK58_9GAMM	Acinetobacter	# 41778 # 43325 # 1 # ID=47_39;partial=00;start_type=ATG;rbs_motif=GGA/GAG/AGG;rbs_spacer=5-10bp;gc_cont=0.484	88226.2	124299	146161	67476.4	42891.8	41251.1	21397.3	22741.8	21885.3	96505.8	10112.6	5440.34	8044.91	8012.74	7366.07	6528.73	5528.49	6832.94	10956.5	3999.76	11108.8	9338.24	7160.01	6583.44	6625.38	8128.82	13225	12194.3	16987	12101.1	13923.4	20927	25002.8	28291.6	13634.4	8033.32	9119.19	10179.1	7027.17	5718.09	36410.7	32257.2	907.967
NODE_88_length_86367_cov_122.581055_42	3	3	352.75	UniRef100_N8NQN6 Uncharacterized protein n=2 Tax=Acinetobacter TaxID=469 RepID=N8NQN6_9GAMM	Acinetobacter	# 44594 # 44938 # -1 # ID=88_42;partial=00;start_type=ATG;rbs_motif=AGGA;rbs_spacer=5-10bp;gc_cont=0.504	1.16761e+06	1.28962e+06	2.39684e+06	338335	609702	549246	150608	138401	295111	1.83167e+06	6693.53	15626.6	11542.4	8359.1	7050.26	9388.67	13433.8	13948.1	25449.2	31629.5	8463.64	8168.14	7352.55	7506.92	4815.73	6940.34	6410.24	21420.1	8988.68	8388.66	9187.17	276953	259408	463944	68364.4	114193	121419	71647.1	42765.6	77105.4	691071	21351	2608.01
NODE_88_length_86367_cov_122.581055_48	3	3	68.93	UniRef100_N8NQ39 Uncharacterized protein n=6 Tax=Acinetobacter TaxID=469 RepID=N8NQ39_9GAMM	Acinetobacter	# 50817 # 51404 # 1 # ID=88_48;partial=00;start_type=ATG;rbs_motif=GGA/GAG/AGG;rbs_spacer=5-10bp;gc_cont=0.410	216112	226470	261003	71254.5	105338	79172	68513.6	29275.9	46211	63546.2	3173.07	2620.55	1144.23	1683.76	1813.11	915.14	1021.38	4726.73	4920.34	12872.3	1893.51	1237.23	1114.21	753.277	1078.15	969.452	1312.37	7248.11	3274.39	2149.52	1381.78	51261	45554.5	50521.1	14397.8	19729.1	17502.2	32593.2	9046.19	12073.8	23975.4	10121.5	437.358
NODE_114_length_66475_cov_60.426649_8	4	3	111.46	UniRef100_A0A098YGU6 Copper homeostasis protein CutF n=4 Tax=Acinetobacter TaxID=469 RepID=A0A098YGU6_9GAMM	Acinetobacter	# 7669 # 8163 # -1 # ID=114_8;partial=00;start_type=ATG;rbs_motif=GGA/GAG/AGG;rbs_spacer=5-10bp;gc_cont=0.392	204299	186545	204584	50124.3	102404	49148.2	50980.2	38961.8	72505	332244	4256.23	8135.58	3732.24	3747.32	3342.22	2475.17	3549.14	6100.6	3398.2	1799.81	2846.76	3503.33	4482.56	6215.18	6223.27	4551.45	4075.49	3812.16	1903.13	3287.26	25102	48459.2	37523.6	39600.3	10128.2	19179.6	10865	24252.2	12039.1	18943.8	125353	13576.5	1357.79
NODE_115_length_66351_cov_59.981206_4	7	3	262.91	UniRef100_N8NSS0 Serine hydroxymethyltransferase n=6 Tax=Acinetobacter TaxID=469 RepID=N8NSS0_9GAMM	Acinetobacter	# 3343 # 4593 # 1 # ID=115_4;partial=00;start_type=ATG;rbs_motif=AGGA;rbs_spacer=5-10bp;gc_cont=0.456	191698	50166.4	27325.4	16977.3	16236.5	2586.27	32302.4	32912.7	27102.4	274252	1355.38	759.519	1123.78	1864.71	1647.18	1862.67	2098.28	1342.43	1208.69	3145.37	1294.04	787.974	822.471	1039.02	1328.43	1694.71	1662.57	1760.21	1728.63	1695.73	5249.08	45470.3	10091	5289.23	3430.45	3040.98	571.735	15366.9	10169.9	7081.21	103473	4323.41	126.76
NODE_115_length_66351_cov_59.981206_56	4	3	157.56	UniRef100_A0A1E3GMM6 Adenylosuccinate synthetase n=3 Tax=Acinetobacter TaxID=469 RepID=A0A1E3GMM6_9GAMM	Acinetobacter	# 56924 # 58243 # 1 # ID=115_56;partial=00;start_type=ATG;rbs_motif=GGAG/GAGG;rbs_spacer=5-10bp;gc_cont=0.467	132258	23911.4	12477.4	10668.5	18367.6	5815.14	32433.7	39218.3	29364	287253	4732.7	4962.63	5480.25	5183.55	5299.53	4836.94	5437.68	2771.27	3638.13	2029.04	5498.37	4392.03	6166.88	4232.29	4019.22	3522.28	3735.58	3866.54	3550.56	6069.36	4426.54	31371.2	4809.8	2415.2	2155.69	3440.11	1285.53	15429.3	12118.4	7672.1	108378	15096.4	828.239
NODE_119_length_61852_cov_74.412803_45	3	3	162.86	UniRef100_N9PQE3 Peptidyl-prolyl cis-trans isomerase n=2 Tax=Acinetobacter TaxID=469 RepID=N9PQE3_9GAMM	Acinetobacter	# 52920 # 53624 # 1 # ID=119_45;partial=00;start_type=ATG;rbs_motif=GGA/GAG/AGG;rbs_spacer=5-10bp;gc_cont=0.450	184751	138422	242666	150607	45734.4	81050.8	36528.7	35878.2	28710.9	156828	679.373	8.6504	694.571	206.762	751.764	554.894	942.279	628.938	712.455	1011.95	504.02	1158.59	1499.67	1139.01	867.93	1230.44	1268.67	597.138	1381.23	1320.24	4230.95	43822.5	27843.6	46971.7	30431.8	8565.73	17917.5	17377.4	11086.3	7501.47	59169.8	2167.07	1.44371
NODE_119_length_61852_cov_74.412803_47	3	3	126.06	UniRef100_N9NW58 Uncharacterized protein n=2 Tax=Acinetobacter TaxID=469 RepID=N9NW58_9GAMM	Acinetobacter	# 54527 # 55261 # 1 # ID=119_47;partial=00;start_type=ATG;rbs_motif=GGAG/GAGG;rbs_spacer=5-10bp;gc_cont=0.497	76653.5	90183	190915	123884	63558.8	69588.7	20716.6	23070.1	25908.9	108025	2844.93	2428.16	2705.96	3527.34	4446.14	2816.66	3213.87	3670.04	2863.33	4408.06	5059.24	4210.21	5036.19	3622.03	4030.79	2875.84	2481.05	2316.37	2782.94	2338.41	2731.46	18182	18140.4	36954.4	25032.1	11904.1	15383.6	9855.28	7128.62	6769.37	40757	9074.76	405.249
NODE_176_length_44995_cov_56.085002_2	3	3	133.86	UniRef100_N9HBA1 Uncharacterized protein n=4 Tax=Acinetobacter TaxID=469 RepID=N9HBA1_ACILW	Acinetobacter	# 1172 # 1765 # -1 # ID=176_2;partial=00;start_type=ATG;rbs_motif=GGAG/GAGG;rbs_spacer=5-10bp;gc_cont=0.414	385758	496631	965972	518870	248080	362697	116146	121541	186895	763096	6449.19	3759.98	6948.8	8074.9	5902.86	6370.6	10747.1	23199.8	16263.7	18104	15226.5	5899.8	5527.64	5740.56	4581.24	5024.26	7131.2	9537.5	6068.8	5541.64	15191.5	91500.6	99897.6	186978	104843	46463.7	80179.6	55252.6	37556	48831.2	287909	20571.7	627.523
NODE_195_length_39112_cov_125.248918_11	3	3	171.53	UniRef100_A0A1E3GL06 Porin n=2 Tax=Acinetobacter TaxID=469 RepID=A0A1E3GL06_9GAMM	Acinetobacter	# 11465 # 12616 # -1 # ID=42_11;partial=00;start_type=ATG;rbs_motif=AGGA;rbs_spacer=5-10bp;gc_cont=0.393	487722	430110	655243	429298	236601	328114	169086	157353	122302	357947	6029.52	8306.22	4000.75	4084.49	2877.93	4144.58	2810.06	3194.78	4312.9	12297	4825.86	2863.93	4248.94	3057.42	3935.52	4940.34	4523.75	6651.65	6286.98	4425.84	3054.42	115686	86516.8	126832	86744.5	44313.7	72534.7	80437.3	48621.8	31954.6	135050	19233	1386.27
NODE_205_length_36427_cov_126.584461_22	4	3	147.15	UniRef100_N8Q2N9 Uncharacterized protein n=13 Tax=Acinetobacter TaxID=469 RepID=N8Q2N9_9GAMM	Acinetobacter	# 22391 # 23101 # 1 # ID=52_22;partial=00;start_type=ATG;rbs_motif=AGGAG;rbs_spacer=5-10bp;gc_cont=0.443	91855.3	36043.3	29298.3	19573.4	11013.8	2495.08	20356	14100.4	15373.3	99231.4	419.803	121.947	772.058	480.112	1041.68	1196.13	1423.29	423.002	5046.67	3486.3	1060.97	2174.6	1817.82	807.598	615.753	1062.57	1539.41	1482.68	2068.74	1761.26	1250.91	21787.8	7250.14	5671.12	3955.02	2062.81	551.576	9683.76	4356.99	4016.68	37439.1	1339.09	20.3524
NODE_220_length_33395_cov_135.681854_9	3	3	105.77	UniRef100_N9N693 1,6-dihydroxycyclohexa-2,4-diene-1-carboxylate dehydrogenase n=4 Tax=Acinetobacter TaxID=469 RepID=N9N693_9GAMM	Acinetobacter	# 8402 # 9187 # -1 # ID=67_9;partial=00;start_type=ATG;rbs_motif=GGA/GAG/AGG;rbs_spacer=5-10bp;gc_cont=0.492	382717	195745	70624.3	23560.8	11237.1	5810.53	6483.44	7468.59	4324.84	247908	5559.87	4477.26	2396.09	3693.84	3408.56	4812.48	3955.57	4617.79	6616.61	19635.8	2414.16	1677.18	25583	1118.9	1403.47	1380.18	1451.66	2523.14	3263.57	1279.17	1156.55	90779.3	39374.3	13670.4	4760.72	2104.64	1284.51	3084.3	2307.78	1129.98	93533.1	17734.9	747.234
NODE_267_length_22833_cov_158.153481_23	4	3	93.33	UniRef100_A0A1E3GH08 GMP synthase [glutamine-hydrolyzing] n=3 Tax=Acinetobacter TaxID=469 RepID=A0A1E3GH08_9GAMM	Acinetobacter	# 20989 # 22557 # 1 # ID=114_23;partial=00;start_type=ATG;rbs_motif=None;rbs_spacer=None;gc_cont=0.457	35751	2902.04	1460.51	2808.74	3848.37	1265.7	4346.73	6422.43	5245.43	83510.7	2021.09	830.841	779.255	314.217	726.113	777.488	476.642	440.813	564.525	635.469	752.706	854.958	584.45	809.42	872.357	534.111	749.824	1069.39	986.958	900.01	1544.72	8480.04	583.748	282.704	567.536	720.773	279.802	2067.82	1984.52	1370.5	31507.8	6446.89	138.664
NODE_333_length_12835_cov_129.304930_7	7	3	216.6	UniRef100_A0A1E3GI56 Sulfate adenylyltransferase subunit 1 n=2 Tax=Acinetobacter TaxID=469 RepID=A0A1E3GI56_9GAMM	Acinetobacter	# 6395 # 8008 # 1 # ID=27_7;partial=00;start_type=ATG;rbs_motif=GGAG/GAGG;rbs_spacer=5-10bp;gc_cont=0.455	77638.1	56102.6	66811.9	42202.4	33505.9	23284.6	22097.4	25028.8	15268.6	170887	4664.29	5209.1	2556.28	3602.65	3222.17	4115.61	5794.07	7135.12	10513.5	7655.69	3529.14	3065.53	2341.38	2728.86	1807.41	2780.04	2929.16	2425.83	2255.71	2823.27	6564.71	18415.5	11285.1	12932.4	8527.47	6275.41	5147.42	10512.2	7733.84	3989.32	64474.1	14878.2	869.375
NODE_398_length_8012_cov_176.524695_4	3	3	88.74	UniRef100_A0A0U3TAY7 Uncharacterized protein n=2 Tax=Acinetobacter TaxID=469 RepID=A0A0U3TAY7_ACIJO	Acinetobacter	# 5429 # 6184 # 1 # ID=92_4;partial=00;start_type=ATG;rbs_motif=TAA;rbs_spacer=11bp;gc_cont=0.413	612749	93984.1	117365	123227	72022.4	100423	41764.5	32620.2	38690.7	300620	2261.88	885.814	2260.16	2203.86	1843.28	1828.07	1686.91	2118.85	5114.71	4490.68	4577.74	3496.49	4307.6	3732.85	3067.66	2586.66	2578.49	2722.55	2236.93	2525.93	3960.14	145342	18905	22717.7	24899.4	13489.3	22200	19868.2	10079.6	10108.9	113421	7214.94	147.838
NODE_404_length_7848_cov_181.152188_4	5	3	109.2	UniRef100_UPI00053BF265 MULTISPECIES: catechol 1,2-dioxygenase n=1 Tax=Acinetobacter TaxID=469 RepID=UPI00053BF265	Acinetobacter	# 4207 # 5127 # 1 # ID=98_4;partial=00;start_type=ATG;rbs_motif=AGGAG;rbs_spacer=5-10bp;gc_cont=0.421	94371.4	67866.1	19966.8	12719.7	8284.74	23485	19336	11983.4	15411.2	551465	4246.8	8317.26	4844.27	6072.46	3164.27	4492.51	4434.67	7715.77	11453.5	7747.43	11673.5	8658.36	9319.36	6158.98	6292.48	4170.4	3225.27	8149.66	3413.35	2667.6	651.93	22384.6	13651.3	3864.88	2570.16	1551.67	5191.71	9198.51	3702.86	4026.56	208062	13546.5	1388.11
NODE_411_length_7500_cov_297.351780_5	3	3	110.43	UniRef100_A0A0J8SRI6 Uncharacterized protein n=7 Tax=Acinetobacter TaxID=469 RepID=A0A0J8SRI6_9GAMM	Acinetobacter	# 2845 # 3828 # -1 # ID=105_5;partial=00;start_type=ATG;rbs_motif=None;rbs_spacer=None;gc_cont=0.400	6674.32	56221	305429	205113	130304	66290.3	83760.7	103401	74889.4	161428	24746.1	825.661	6532.72	5284.89	10314.9	3113.78	4088.98	19159.1	19201.3	14350.2	5895.23	7539.79	2407.44	2683.06	2152.95	3557.36	9901.79	9488.78	7894.23	5001.69	11335.2	1583.13	11308.9	59120.3	41445.4	24405.1	14654.5	39846.5	31950.7	19566.8	60905.3	78935.2	137.799
NODE_14_length_209058_cov_68.154510_39	3	2	89.81	UniRef100_N9G2F8 1-(5-phosphoribosyl)-5-[(5-phosphoribosylamino)methylideneamino] imidazole-4-carboxamide isomerase n=3 Tax=Acinetobacter TaxID=469 RepID=N9G2F8_ACILW	Acinetobacter	# 36689 # 37423 # -1 # ID=14_39;partial=00;start_type=ATG;rbs_motif=AGGAG;rbs_spacer=5-10bp;gc_cont=0.484	14081.9	3597.12	1911.98	3351.11	3773	801.688	1923.71	2519.74	6032.84	60173.2	183.188	0	31.0944	67.014	106.424	47.337	163.726	491.625	343.276	1171.65	11.6988	22.9628	87.681	92.2416	1.60232	5.53917	91.265	612.583	50.1668	143.244	21.7756	3340.19	723.564	370.092	677.129	706.657	177.225	915.146	778.596	1576.24	22702.8	584.334	0
NODE_14_length_209058_cov_68.154510_98	3	2	111.84	UniRef100_N8Q155 Uncharacterized protein n=13 Tax=Acinetobacter TaxID=469 RepID=N8Q155_9GAMM	Acinetobacter	# 97782 # 97982 # 1 # ID=14_98;partial=00;start_type=ATG;rbs_motif=GGA/GAG/AGG;rbs_spacer=5-10bp;gc_cont=0.338	341766	333877	303027	185498	114753	75018.8	54991.7	60863.5	78417.4	294681	2279.58	7248.82	1868.73	2726.45	1706.35	2242.95	2913.96	5793.09	6929.41	6085.1	3992.81	2649.6	2856.14	2256.43	1649.98	2006.45	2800.56	6642.76	4807.67	2517.04	1267.44	81065.8	67159.6	58655.5	37482	21492.5	16584.1	26160.6	18806.7	20488.6	111180	7271.4	1209.79
NODE_33_length_141508_cov_63.605155_21	2	2	79.01	UniRef100_A0A098YAM8 Phenylalanine--tRNA ligase beta subunit n=3 Tax=Acinetobacter TaxID=469 RepID=A0A098YAM8_9GAMM	Acinetobacter	# 22633 # 25014 # -1 # ID=33_21;partial=00;start_type=ATG;rbs_motif=GGA/GAG/AGG;rbs_spacer=5-10bp;gc_cont=0.453	30257.8	5959.37	4699.64	1196.92	8416.85	574.6	6709.74	5899.8	1940.04	69882.5	151.368	0	19.4099	22.809	15.995	67.7339	30.7507	104.942	0.0491081	333.645	144.017	136.42	295.866	110.86	225.484	71.5868	101.42	98.4587	19.3048	55.462	165.637	7177.07	1198.73	909.686	241.851	1576.42	127.024	3191.95	1823.03	506.884	26366	482.834	0
NODE_33_length_141508_cov_63.605155_127	2	2	135.54	UniRef100_N9G552 Phosphate acetyltransferase n=2 Tax=Acinetobacter TaxID=469 RepID=N9G552_ACILW	Acinetobacter	# 139251 # 141389 # 1 # ID=33_127;partial=00;start_type=ATG;rbs_motif=None;rbs_spacer=None;gc_cont=0.469	6320.16	350.698	1427.7	2411.72	9007.77	1196.12	8979.66	11680.7	8807.11	52941	84.3133	0	158.885	355.686	202.802	555.589	500.998	139.074	72.0879	0	48.0359	67.9163	29.7635	43.8838	96.7652	58.2121	0	0	0.790943	105.082	0.909557	1499.12	70.5432	276.353	487.316	1687.09	264.421	4271.79	3609.32	2301.08	19974.1	268.943	0
NODE_47_length_118146_cov_65.974621_62	2	2	80.48	UniRef100_N8Q918 Phosphate-specific transport system accessory protein PhoU n=10 Tax=Acinetobacter TaxID=469 RepID=N8Q918_9GAMM	Acinetobacter	# 67805 # 68524 # 1 # ID=47_62;partial=00;start_type=TTG;rbs_motif=AGGAG;rbs_spacer=5-10bp;gc_cont=0.458	0	178.439	27758.1	32123.1	30963.9	34874.3	17303.9	18179.1	20039.4	34799.3	459.014	0	113.362	679.771	29.2394	74.9715	145.532	1217.07	536.587	2352.6	0	0	0	0	0	48.4522	0	152.136	339.912	48.2551	0	0	35.8931	5372.99	6490.83	5799.32	7709.49	8231.78	5617.31	5235.8	13129.4	1464.16	0
NODE_66_length_97517_cov_60.743295_94	3	2	68.66	UniRef100_N8Q677 ATP-dependent zinc metalloprotease FtsH n=8 Tax=Acinetobacter TaxID=469 RepID=N8Q677_9GAMM	Acinetobacter	# 90650 # 92572 # 1 # ID=66_94;partial=00;start_type=ATG;rbs_motif=None;rbs_spacer=None;gc_cont=0.451	28635	12285.8	20426.2	6024.83	8625.39	3844.43	5883.87	6513.83	9547.34	46461.7	617.163	1060.71	449.199	508.597	664.911	501.848	753.925	287.11	1253.94	213.893	1267.78	417.45	416.874	347.757	562.316	496.017	594.901	907.996	741.1	661.812	785.538	6792.14	2471.3	3953.8	1217.38	1615.48	849.871	2799.07	2012.76	2494.49	17529.5	1968.63	177.027
NODE_88_length_86367_cov_122.581055_45	2	2	61.36	UniRef100_N8PZW4 Transketolase n=2 Tax=Acinetobacter TaxID=469 RepID=N8PZW4_9GAMM	Acinetobacter	# 47727 # 49715 # 1 # ID=88_45;partial=00;start_type=ATG;rbs_motif=GGA/GAG/AGG;rbs_spacer=5-10bp;gc_cont=0.464	33498.6	20494.3	42726.1	8163.84	12158.1	1712.31	8176.93	12500.3	4884.57	89864.9	1577.8	0	921.506	610.835	1084.95	1035.94	796.916	269.899	1319.93	1637.33	1075.89	734.979	981.24	1419.33	980.486	639.184	1286.9	167.888	895.233	617.866	2383.81	7945.77	4122.44	8270.27	1649.6	2277.13	378.533	3889.92	3862.58	1276.22	33905.2	5032.88	0
NODE_108_length_82749_cov_38.722773_86	8	2	412.4	UniRef100_N9CXA8 Uncharacterized protein n=3 Tax=Acinetobacter TaxID=469 RepID=N9CXA8_9GAMM	Acinetobacter	# 76518 # 76976 # 1 # ID=108_86;partial=00;start_type=ATG;rbs_motif=AGGAG;rbs_spacer=5-10bp;gc_cont=0.590	245.936	1412.96	323.034	1499.39	527.767	501.331	675.762	562.257	552.125	852.979	35651.1	823.577	15457.2	17791.2	31305.3	19214.6	47984.7	848.043	5951.29	1791.16	10992.4	4092.69	2024.39	2895.44	2548.68	4025.33	5953.67	2918.68	14937.2	12174.5	3526.91	58.3353	284.218	62.528	302.968	98.8471	110.827	321.473	173.736	144.257	321.821	113720	137.451
NODE_124_length_60129_cov_63.233079_42	2	2	123.79	UniRef100_A0A1E3GLE7 Large-conductance mechanosensitive channel n=2 Tax=Acinetobacter TaxID=469 RepID=A0A1E3GLE7_9GAMM	Acinetobacter	# 39579 # 40016 # 1 # ID=124_42;partial=00;start_type=ATG;rbs_motif=GGAG/GAGG;rbs_spacer=5-10bp;gc_cont=0.397	213160	299436	461227	68046.6	73760.2	121943	30107.3	34282.9	54110.8	109278	3824.22	2790.87	6805.91	6655.46	6294.34	9046.85	7298.2	7059.84	7390.78	9408.17	8592.4	4950.87	6316.52	4301.62	3914.75	3703.2	3735.11	3897.52	2916.51	3589.57	3822.31	50560.9	60231.8	89277.3	13749.6	13814.8	26957.3	14322.6	10593.4	14137.8	41229.6	12198.5	465.783
NODE_149_length_51636_cov_68.546884_15	4	2	156.53	UniRef100_A0A1L6EWG4 Glutathione-dependent formaldehyde dehydrogenase n=13 Tax=Acinetobacter TaxID=469 RepID=A0A1L6EWG4_ACIBA	Acinetobacter	# 15902 # 17065 # 1 # ID=149_15;partial=00;start_type=ATG;rbs_motif=GGAG/GAGG;rbs_spacer=5-10bp;gc_cont=0.478	328178	154874	214551	146554	170308	56435.4	105111	170461	138174	673092	4359.37	2265.03	4033.04	4421.83	4177.12	4393.19	3559.27	2566.79	2543.19	2545.96	3744.41	5824.84	5810.21	5540.4	6684.12	4597.85	4004.35	4242	1768.97	2405.89	19391.4	77842.9	31153.1	41529.5	29612.9	31897.5	12475.9	50003.3	52672.2	36101.5	253951	13905.5	378.022
NODE_155_length_54572_cov_138.962360_48	2	2	49.7	UniRef100_N8Q460 Acetyl-CoA carboxylase, biotin carboxyl carrier protein n=7 Tax=Acinetobacter TaxID=469 RepID=N8Q460_9GAMM	Acinetobacter	# 41092 # 41508 # 1 # ID=2_48;partial=00;start_type=ATG;rbs_motif=AGGA;rbs_spacer=5-10bp;gc_cont=0.470	146864	184358	225301	141442	103292	158002	40200.5	36784	49046.3	191411	3899.2	18132.4	3915.72	2570.14	1800.18	2571.41	1936.71	1920.38	4218.47	14105.7	2912.5	5658.62	5678.21	4110.22	5053.57	2576.7	3629.27	24558.3	5462.77	2457.01	3643.35	34835.7	37083.7	43610.3	28580	19345.8	34928.6	19124.1	11366.2	12814.6	72217.5	12437.7	3026.21
NODE_164_length_47048_cov_64.727768_39	2	2	30.83	UniRef100_N9P558 Uncharacterized protein n=3 Tax=Acinetobacter TaxID=469 RepID=N9P558_9GAMM	Acinetobacter	# 40862 # 41329 # 1 # ID=164_39;partial=00;start_type=ATG;rbs_motif=GGAG/GAGG;rbs_spacer=5-10bp;gc_cont=0.423	80400.5	129807	63935.2	29438.7	36564.5	23583.6	5427.39	5767.47	9067.39	64597.2	1061.36	3210.78	1332.52	1933.59	1244.22	1929.42	924.629	1440.72	2078.22	4681.76	628.958	986.197	785.742	1366.92	521.772	944.404	1810.63	6966.9	1542.76	1502.05	1299.23	19070.8	26110.8	12375.6	5948.42	6848.27	5213.52	2581.91	1782.14	2369.09	24371.9	3385.53	535.864
NODE_176_length_44995_cov_56.085002_36	4	2	92.19	UniRef100_A0A1E3GFL1 CTP synthase n=4 Tax=Acinetobacter TaxID=469 RepID=A0A1E3GFL1_9GAMM	Acinetobacter	# 30099 # 31739 # -1 # ID=176_36;partial=00;start_type=ATG;rbs_motif=GGA/GAG/AGG;rbs_spacer=5-10bp;gc_cont=0.436	393484	522058	498684	431862	456239	433741	232860	244202	452885	337931	46328.5	500859	48164.8	123779	28699.2	40698.8	42228.8	228226	277831	211379	88748	111130	102337	81619.2	117645	75957.7	86626	197559	97223.1	74618	72271.6	93333.3	105012	96527.7	87262.5	85450.3	95885.1	110776	75458.1	118328	127498	147779	83591
NODE_195_length_39112_cov_125.248918_21	2	2	99.58	UniRef100_N8WQL4 Uncharacterized protein n=3 Tax=Acinetobacter TaxID=469 RepID=N8WQL4_9GAMM	Acinetobacter	# 23480 # 24808 # 1 # ID=42_21;partial=00;start_type=ATG;rbs_motif=AGGA;rbs_spacer=5-10bp;gc_cont=0.418	832848	20554.4	26911.9	70112.2	73856.6	30489.3	127096	61891.3	124496	292056	3240.71	1882.33	3537.81	4077.9	4131.36	3957.58	8418.05	1672.37	3481.95	1924.18	7138.35	1493.85	1734.72	4235.29	3160.2	3562.15	4071.15	7970.57	2452.6	3070.68	3680.38	197549	4134.53	5209.2	14167	13832.8	6740.13	60461.8	19124.3	32527.8	110190	10337.2	314.152
NODE_205_length_36427_cov_126.584461_27	5	2	152.41	UniRef100_N8Q2P1 Succinate--CoA ligase [ADP-forming] subunit alpha n=6 Tax=Acinetobacter TaxID=469 RepID=N8Q2P1_9GAMM	Acinetobacter	# 30859 # 31749 # 1 # ID=52_27;partial=00;start_type=ATG;rbs_motif=AGGAG;rbs_spacer=5-10bp;gc_cont=0.456	78308.6	42026.6	59939.1	64693.5	48879.6	32803.5	49231.5	65512.2	54879.2	174673	911.883	819.889	1799.98	2066.06	1361.66	1336.17	2655.06	6632.76	4165.38	2315.41	2035.56	1388.53	1897.67	1043.35	724.093	1530.68	1643.5	6468.84	2343.35	1564.77	1342.07	18574.6	8453.68	11602.1	13072.1	9154.8	7251.71	23420.4	20243.1	14338.6	65902.4	2908.73	136.836
NODE_246_length_25905_cov_132.935861_8	2	2	62.68	UniRef100_A0A1E3GFU8 Glutathione peroxidase n=3 Tax=Acinetobacter TaxID=469 RepID=A0A1E3GFU8_9GAMM	Acinetobacter	# 8250 # 8795 # 1 # ID=93_8;partial=00;start_type=ATG;rbs_motif=AGGA;rbs_spacer=5-10bp;gc_cont=0.438	57086.8	48100.8	177309	154700	83709.6	122787	23772.1	26642.3	54869.2	173738	1566.16	6637.21	882.875	834.674	780.943	536.755	833.176	1237.88	1624.96	2786.03	1291.58	2057.54	1682.37	978.621	946.923	1022.04	1748.42	1383.93	1855.14	893.683	3764.94	13540.8	9675.5	34320.9	31258.9	15678.2	27143.9	11308.8	8232.41	14336	65549.7	4995.74	1107.72
NODE_320_length_14221_cov_136.033460_6	3	2	71.87	UniRef100_N9MR09 NAD nucleotidase n=8 Tax=Acinetobacter TaxID=469 RepID=N9MR09_9GAMM	Acinetobacter	# 8507 # 10417 # 1 # ID=14_6;partial=00;start_type=ATG;rbs_motif=TAA;rbs_spacer=15bp;gc_cont=0.366	485.38	12700	144447	57586.7	43934.9	61957	21147.7	17905.8	28512.7	60566	535.201	245.932	1074.52	1696.81	1100.16	1136.61	927.936	1380.81	1953.53	347.578	1385.89	746.605	744.615	1091.4	377.504	554.84	475.128	641.88	488.719	409.611	739.314	115.131	2554.61	27959.8	11636	8228.7	13696.6	10060.4	5532.87	7449.67	22851	1707.19	41.0449
NODE_324_length_17123_cov_79.339231_9	2	2	36.82	UniRef100_C6RRE6 Copper resistance protein B n=10 Tax=Acinetobacter TaxID=469 RepID=C6RRE6_ACIRA	Acinetobacter	# 6057 # 6977 # -1 # ID=78_9;partial=00;start_type=ATG;rbs_motif=GGAG/GAGG;rbs_spacer=5-10bp;gc_cont=0.351	11434.3	25489.1	70754.2	34094.1	11740.2	9424.41	9839.56	9801.66	7103.54	48137.2	2098.24	168.66	2502.74	2118.22	2209.57	1752.5	2325.14	2143.81	1659.1	6822.97	2919.11	2244.27	2374.92	3247.12	2187.08	2471.24	3409.01	790.805	3517.89	2978.9	11138.2	2712.19	5127.16	13695.5	6889.1	2198.86	2083.41	4680.86	3028.69	1855.98	18161.7	6692.96	28.1486
NODE_621_length_3745_cov_210.046883_4	2	2	43.27	UniRef100_A0A098YP89 Uncharacterized protein n=4 Tax=Acinetobacter TaxID=469 RepID=A0A098YP89_9GAMM	Acinetobacter	# 3239 # 3478 # 1 # ID=9_4;partial=00;start_type=ATG;rbs_motif=GGA/GAG/AGG;rbs_spacer=5-10bp;gc_cont=0.383	167348	41110.9	35588.8	45023.2	33469	18504.4	17105.5	29265.7	35497.5	309156	1537.89	0.0424425	1493.73	1272.24	1682.28	2218.47	1627.41	1485.49	2810.11	583.938	1288.77	1393.26	1889.49	2126.68	1083.55	1205.85	1827.17	1566.18	1139.34	1362.51	3056.67	39694.5	8269.5	6888.75	9097.44	6268.5	4090.68	8137.41	9043.03	9274.64	116642	4905.56	0.00708345
NODE_14_length_209058_cov_68.154510_1	1	1	40.59	UniRef100_N9HCD5 Aminopyrimidine aminohydrolase n=4 Tax=Acinetobacter TaxID=469 RepID=N9HCD5_ACILW	Acinetobacter	# 89 # 760 # -1 # ID=14_1;partial=00;start_type=ATG;rbs_motif=AGGA;rbs_spacer=5-10bp;gc_cont=0.499	13110.6	10096.6	33628.8	8659.88	8226.42	6551.67	2690.71	949.997	838.398	10882	215.017	169.825	159.258	218.848	624.997	179.622	349.83	56.6942	55.8304	36.2399	381.753	399.132	337.264	533.16	717.586	797.935	654.938	612.572	331.745	848.164	1283.27	3109.8	2030.93	6509.35	1749.83	1540.75	1448.35	1280.02	293.547	219.053	4105.67	685.862	28.343
NODE_14_length_209058_cov_68.154510_4	1	1	19.73	UniRef100_A0A098YHG8 Single-stranded DNA-binding protein n=3 Tax=Acinetobacter TaxID=469 RepID=A0A098YHG8_9GAMM	Acinetobacter	# 3641 # 4228 # 1 # ID=14_4;partial=00;start_type=ATG;rbs_motif=AGGA/GGAG/GAGG;rbs_spacer=11-12bp;gc_cont=0.457	23171.5	14203.8	59569.7	54875.3	29341.9	40671.2	9687.75	11190.1	5900	53051.2	502.02	552.164	547.635	237.079	473.068	1056.05	758.438	0	161.725	65.4827	851.339	1279.28	928.21	634.347	192.982	388.11	356.354	155.835	274.803	627.364	157.778	5496.22	2857.11	11530.6	11088.2	5495.54	8990.98	4608.65	3457.72	1541.53	20015.7	1601.34	92.1536
NODE_14_length_209058_cov_68.154510_86	1	1	48.54	UniRef100_A0A098YHX0 DNA transfer protein p32 n=4 Tax=Acinetobacter TaxID=469 RepID=A0A098YHX0_9GAMM	Acinetobacter	# 86706 # 87071 # 1 # ID=14_86;partial=00;start_type=ATG;rbs_motif=GGA/GAG/AGG;rbs_spacer=5-10bp;gc_cont=0.536	186884	195786	72052.1	9653.99	31020.1	39024.1	24630.2	26134.4	34259.5	46004.6	1162.38	1679.26	916.475	876.518	821.901	862.767	664.807	1544.5	1262.37	1666.09	324.501	683.664	1124.99	795.52	1638.34	691.432	419.774	4243.6	708.428	501.428	4010.93	44328.3	39382.5	13946.8	1950.7	5809.85	8626.86	11717	8075.46	8951.17	17357.1	3707.75	280.261
NODE_14_length_209058_cov_68.154510_90	1	1	51.73	UniRef100_A0A1E3GG22 Uncharacterized protein n=4 Tax=Acinetobacter TaxID=469 RepID=A0A1E3GG22_9GAMM	Acinetobacter	# 90419 # 91009 # 1 # ID=14_90;partial=00;start_type=ATG;rbs_motif=None;rbs_spacer=None;gc_cont=0.406	1.06873e+06	658436	380142	363160	146869	65120.8	223116	150397	283472	544047	72121.6	37076.1	208829	234319	96530.9	56281	42631.6	7334.27	191235	32641.8	171723	131475	150958	49613.7	282693	133483	183350	250689	95332.9	150216	103419	253499	132445	73582.2	73380.6	27507.6	14395.9	106141	46472.5	74064.4	205264	230054	6187.83
NODE_14_length_209058_cov_68.154510_100	1	1	21.49	UniRef100_N8Q2P9 Uncharacterized protein n=6 Tax=Acinetobacter TaxID=469 RepID=N8Q2P9_9GAMM	Acinetobacter	# 98973 # 100490 # -1 # ID=14_100;partial=00;start_type=ATG;rbs_motif=GGA/GAG/AGG;rbs_spacer=5-10bp;gc_cont=0.445	4021.51	1638.02	4277.26	8744.52	9886.85	3710.46	11808.2	18409.1	12723.6	53710.4	120.748	22.7135	204.99	48.503	33.8102	145.22	105.07	199.819	285.592	7.65846	51.8359	102.277	364.464	420.88	265.109	127.129	87.8504	32.5848	173.259	219.793	1175.05	953.891	329.49	827.928	1766.93	1851.74	820.254	5617.39	5688.36	3324.37	20264.4	385.161	3.79077
NODE_26_length_178412_cov_61.780923_105	3	1	103.5	UniRef100_N8NT19 Phosphoribosylformylglycinamidine cyclo-ligase n=3 Tax=Acinetobacter TaxID=469 RepID=N8NT19_9GAMM	Acinetobacter	# 103292 # 104362 # 1 # ID=26_105;partial=00;start_type=ATG;rbs_motif=GGAG/GAGG;rbs_spacer=5-10bp;gc_cont=0.458	12200.6	6281.48	1645.77	2075.38	1978.5	3862.41	2367.94	2694.97	1595.89	48694.1	120.909	0	583.18	106.034	331.982	307.097	328.549	154.454	0	0	359.73	0.0596464	197.709	107.759	355.888	270.346	279.72	2957.2	688.031	508.371	1683.92	2893.95	1263.52	318.563	419.354	370.559	853.844	1126.47	832.741	416.967	18371.8	385.676	0
NODE_30_length_152722_cov_57.442709_39	1	1	49.5	UniRef100_N9HJS9 Cytochrome o ubiquinol oxidase, subunit I n=6 Tax=Acinetobacter TaxID=469 RepID=N9HJS9_ACILW	Acinetobacter	# 44044 # 46032 # 1 # ID=30_39;partial=00;start_type=ATG;rbs_motif=AGGAG;rbs_spacer=5-10bp;gc_cont=0.442	179357	82670.9	96694.7	4736.28	33523.6	12266.8	19286	10117.9	21228.3	74817.8	1987.2	3315.18	2262.37	2186.86	1867.59	1645.22	1215.81	1879.41	569.122	604.732	2835.42	2818.03	3599.8	2885.69	2837.89	2686.01	4175.05	2067.01	3598.57	4852.77	5805.56	42543.1	16629.3	18716.7	957.018	6278.73	2711.77	9174.7	3126.41	5546.44	28228	6338.77	553.288
NODE_30_length_152722_cov_57.442709_70	1	1	42.74	UniRef100_N8Q773 Transaldolase n=8 Tax=Acinetobacter TaxID=469 RepID=N8Q773_9GAMM	Acinetobacter	# 77641 # 78618 # 1 # ID=30_70;partial=00;start_type=ATG;rbs_motif=None;rbs_spacer=None;gc_cont=0.449	20096.4	11862.9	23871.7	16525	19922.4	19212	16091.8	16307.8	22776.6	76938.7	1234.84	170.771	3664.48	1957.03	2476.57	1538.82	1793.56	595.693	1099.88	848.273	1678.22	1149.5	1619.51	484.381	1528.34	1180.23	1631.39	2710.02	760.412	1364.72	1981.74	4766.8	2386.23	4620.72	3339.05	3731.32	4247.11	7655.17	5039.09	5950.96	29028.2	3938.9	28.5009
NODE_30_length_152722_cov_57.442709_100	1	1	16.99	UniRef100_A0A1E3GKQ3 Enoyl-CoA hydratase n=5 Tax=Acinetobacter TaxID=469 RepID=A0A1E3GKQ3_9GAMM	Acinetobacter	# 107904 # 109025 # -1 # ID=30_100;partial=00;start_type=ATG;rbs_motif=None;rbs_spacer=None;gc_cont=0.470	12633.2	5362.73	10414.5	2380.82	5895.76	1158.36	2528.28	4395.16	5463.97	21975.7	410.192	259.857	301.393	240.291	339.145	398.896	214.608	486.066	542.701	305.04	1289.06	382.831	526.901	537.342	577.869	236.378	439.234	1205.52	135.896	313.457	2412.24	2996.55	1078.72	2015.89	481.071	1104.23	256.073	1202.75	1358.1	1427.6	8291.23	1308.43	43.3688
NODE_30_length_152722_cov_57.442709_123	2	1	78.52	UniRef100_N8Q5H3 RNA-binding protein Hfq n=2 Tax=Acinetobacter TaxID=469 RepID=N8Q5H3_9GAMM	Acinetobacter	# 128786 # 129313 # -1 # ID=30_123;partial=00;start_type=ATG;rbs_motif=GGAG/GAGG;rbs_spacer=5-10bp;gc_cont=0.500	179432	76869.2	208230	195712	144040	130521	37172.3	41944.9	49074.2	124604	0	0	0	0	0	0	0	0	0	0	0	39.2138	0	0	0	0	0	0	0	0	0	42560.8	15462.3	40306	39545.8	26977.7	28853.6	17683.6	12960.9	12821.9	47011.7	0	0
NODE_31_length_150353_cov_67.749657_22	1	1	22.93	UniRef100_A0A1E3GJU4 Ubiquinone biosynthesis O-methyltransferase n=2 Tax=Acinetobacter TaxID=469 RepID=A0A1E3GJU4_9GAMM	Acinetobacter	# 20509 # 21237 # -1 # ID=31_22;partial=00;start_type=ATG;rbs_motif=GGAG/GAGG;rbs_spacer=5-10bp;gc_cont=0.487	20803	9644.01	15608.8	5064.51	4494.67	3790.42	3413.12	2803.23	1766.6	18345.4	261.543	694.85	378.927	1134.61	288.805	391.646	404.756	1185.79	1432.15	560.613	488.305	321.909	306.369	183.72	562.789	846.472	518.107	1422.9	551.047	400.132	275.168	4934.41	1939.9	3021.31	1023.34	841.821	837.929	1623.69	866.193	461.57	6921.53	834.271	115.967
NODE_31_length_150353_cov_67.749657_36	2	1	37.74	UniRef100_A0A1E3GJM2 4-hydroxy-tetrahydrodipicolinate synthase n=6 Tax=Acinetobacter TaxID=469 RepID=A0A1E3GJM2_9GAMM	Acinetobacter	# 33775 # 34674 # -1 # ID=31_36;partial=00;start_type=ATG;rbs_motif=AGGA/GGAG/GAGG;rbs_spacer=11-12bp;gc_cont=0.489	75034.3	7330.06	266.64	3478.05	1653.95	264.862	4553.76	3931.58	4339	18409.3	3566.34	1161.83	2314.81	1247.95	3206.83	1844.75	2271.1	173.516	19.6344	0	1116.74	1742.98	1519	2924.71	3825.62	3998.62	2867.16	1189.36	2615.64	2662.68	12175.2	17797.9	1474.45	51.6121	702.779	309.774	58.5518	2166.31	1214.85	1133.68	6945.65	11375.9	193.903
NODE_31_length_150353_cov_67.749657_52	1	1	22.03	UniRef100_N9QBL1 Arginine--tRNA ligase n=4 Tax=Acinetobacter TaxID=469 RepID=N9QBL1_9GAMM	Acinetobacter	# 52171 # 53961 # -1 # ID=31_52;partial=00;start_type=ATG;rbs_motif=None;rbs_spacer=None;gc_cont=0.465	3203.95	695.19	461.817	193.553	496.372	166.706	413.847	0	0	9675.98	27.4041	490.302	10.5796	93.8157	46.1375	39.7557	5.49952	155.208	203.915	135.864	18.4575	2.98819	33.033	17.1773	9.14607	31.1795	3.84711	1.37389	25.1729	47.7645	1266.8	759.969	139.838	89.3916	39.1095	92.967	36.853	196.875	0	0	3650.65	87.4136	81.8291
NODE_31_length_150353_cov_67.749657_111	1	1	54.14	UniRef100_N8Q0R7 Uncharacterized protein n=8 Tax=Acinetobacter TaxID=469 RepID=N8Q0R7_9GAMM	Acinetobacter	# 114035 # 114835 # -1 # ID=31_111;partial=00;start_type=ATG;rbs_motif=GGA/GAG/AGG;rbs_spacer=5-10bp;gc_cont=0.387	604542	231176	202470	97686.9	64991.3	39523.4	25317.8	31890.4	22160.5	227835	8286.27	15076	17565.3	21823.8	17504.9	14995.8	16217.6	17861.6	44382.4	18273.9	6400.47	7766.43	7917.44	6779.48	6354.62	6484.88	8811.77	8543.82	9222.44	8981.03	23952.1	143396	46501.2	39191.1	19738.7	12172.4	8737.26	12044.1	9854.06	5790	85960	26431.6	2516.11
NODE_31_length_150353_cov_67.749657_120	2	1	47.64	UniRef100_N9QLQ1 Acetyl-coenzyme A synthetase n=2 Tax=Acinetobacter TaxID=469 RepID=N9QLQ1_9GAMM	Acinetobacter	# 123177 # 125123 # 1 # ID=31_120;partial=00;start_type=ATG;rbs_motif=AGGA;rbs_spacer=5-10bp;gc_cont=0.514	21881.4	6326.8	6485.72	9280.33	14180.6	5397.56	11997.3	16532.4	17582.6	97726.7	1160.67	705.79	2274.55	2620.49	1207.52	1862.25	1231.54	312.838	384.477	430.646	2038.95	2883.45	1431.33	2695.45	2680.48	2076.51	2622.47	3450.9	2026.3	2825.19	4233.71	5190.21	1272.64	1255.41	1875.19	2655.92	1193.21	5707.35	5108.49	4593.92	36871.3	3702.3	117.793
NODE_31_length_150353_cov_67.749657_128	1	1	26.72	UniRef100_N8Q2C6 Uncharacterized protein n=11 Tax=Acinetobacter TaxID=469 RepID=N8Q2C6_9GAMM	Acinetobacter	# 135892 # 136224 # 1 # ID=31_128;partial=00;start_type=ATG;rbs_motif=AGGAG;rbs_spacer=5-10bp;gc_cont=0.411	3693.29	15266.3	42607.7	2223.56	7409.02	7719.51	4567.96	1617.78	4836.68	13309.2	117.369	140.226	108.954	78.3343	15.9064	15.6724	63.5655	0	95.5684	66.5696	121.741	29.4628	31.4003	5.32423	28.6122	41.1483	39.5856	44.8285	57.1371	124.567	0	876.038	3070.82	8247.36	449.296	1387.66	1706.52	2173.06	499.891	1263.71	5021.42	374.384	23.4031
NODE_33_length_141508_cov_63.605155_5	1	1	35.25	UniRef100_A0A098YBM4 Organic hydroperoxide resistance protein n=3 Tax=Acinetobacter TaxID=469 RepID=A0A098YBM4_9GAMM	Acinetobacter	# 3798 # 4223 # 1 # ID=33_5;partial=00;start_type=ATG;rbs_motif=GGA/GAG/AGG;rbs_spacer=5-10bp;gc_cont=0.474	105528	162959	138661	47396.3	57885.6	36795.7	25784.5	15376.1	20604.1	298912	7466.48	3918.24	9064.86	2021.24	9829.74	7213.05	8462.07	924.358	578.739	685.725	4232.06	7689.38	6847.22	10935.2	9112.69	11866.2	10567.1	2296.5	6044.15	10455.2	15854.9	25031	32779.3	26839.9	9576.96	10841.6	8134.26	12266.2	4751.19	5383.35	112777	23816.6	653.936
NODE_33_length_141508_cov_63.605155_29	1	1	41.17	UniRef100_A0A098YBV3 Glutathione S-transferase n=3 Tax=Acinetobacter TaxID=469 RepID=A0A098YBV3_9GAMM	Acinetobacter	# 29850 # 30470 # -1 # ID=33_29;partial=00;start_type=ATG;rbs_motif=GGA/GAG/AGG;rbs_spacer=5-10bp;gc_cont=0.446	54884.3	111563	217640	45234.5	39143.3	46165	16131.5	16648.8	18424.7	61665.7	1172.3	888.986	1196.38	2543.4	1139.34	1525.63	981.859	1996.99	1718.51	712.893	1635.31	1726.36	1148.19	1648.44	1824.47	1506.25	2834.57	1786.23	3215.31	3258.15	7734.89	13018.4	22441.1	42127.4	9140.15	7331.25	10205.5	7674.05	5144.43	4813.94	23265.9	3739.39	148.368
NODE_33_length_141508_cov_63.605155_33	1	1	47.03	UniRef100_A0A098YCA8 Threonine--tRNA ligase n=2 Tax=Acinetobacter TaxID=469 RepID=A0A098YCA8_9GAMM	Acinetobacter	# 32465 # 34387 # -1 # ID=33_33;partial=00;start_type=ATG;rbs_motif=AGGA;rbs_spacer=5-10bp;gc_cont=0.456	11292.4	3786.42	2719.36	962.698	4116.31	1370.76	3638.89	5003.46	3861.62	37452.8	41.439	156.58	132.334	14.9237	27.4553	8.35236	81.1904	62.7959	209.371	326.389	117.86	373.305	391.738	101.831	78.6882	87.613	237.168	677.73	167.953	218.864	943.982	2678.53	761.64	526.372	194.524	770.955	303.027	1731.09	1546.06	1008.95	14130.6	132.182	26.1324
NODE_33_length_141508_cov_63.605155_48	1	1	16.45	UniRef100_A0A098YA87 Acyl-CoA dehydrogenase n=2 Tax=Acinetobacter TaxID=469 RepID=A0A098YA87_9GAMM	Acinetobacter	# 52045 # 53847 # 1 # ID=33_48;partial=00;start_type=ATG;rbs_motif=GGAG/GAGG;rbs_spacer=5-10bp;gc_cont=0.473	27176.6	5840.29	873.594	426.037	355.43	0	186.476	1906.56	165.081	30382.9	0	0	0	0	0	0	0	0	0	0	0	0	0	0	0	0	0	0	0	0	0	6446.21	1174.78	169.097	86.0856	66.5695	0	88.7102	589.123	43.1316	11463.2	0	0
NODE_33_length_141508_cov_63.605155_84	1	1	14.74	UniRef100_A0A1E3GIU2 Uncharacterized protein n=2 Tax=Acinetobacter TaxID=469 RepID=A0A1E3GIU2_9GAMM	Acinetobacter	# 90788 # 91486 # -1 # ID=33_84;partial=00;start_type=ATG;rbs_motif=GGA/GAG/AGG;rbs_spacer=5-10bp;gc_cont=0.429	25435.5	18862.7	32931.5	2231.14	11821.6	6058.2	2262.49	1871.95	2345.05	22964.7	487.717	192.927	174.175	55.5118	313.055	195.347	563.599	990.505	0	93.414	163.195	183.855	12.3538	410.329	192.246	267.907	806.581	42.1873	557.39	312.421	750.849	6033.23	3794.24	6374.39	450.827	2214.1	1339.26	1076.31	578.429	612.705	8664.35	1555.72	32.1986
NODE_33_length_141508_cov_63.605155_99	1	1	13.91	UniRef100_U3H1I1 Acetolactate synthase n=8 Tax=Acinetobacter TaxID=469 RepID=U3H1I1_9GAMM	Acinetobacter	# 103886 # 105613 # -1 # ID=33_99;partial=00;start_type=TTG;rbs_motif=GGA/GAG/AGG;rbs_spacer=5-10bp;gc_cont=0.464	29832.7	19842.5	246.806	1194.97	2348.87	273.424	4095.65	6479	5114.26	51808.5	1.5193	78.0091	11.1785	1.09543	0.794532	2.32218	0.011273	4.07096	2.97677	0.212337	0.26423	19.4019	5.10659	0.0259082	0	2.53836	0.205345	6.14996	2.49775	0.684718	70.4239	7076.22	3991.33	47.773	241.457	439.927	60.4446	1948.38	2002	1336.23	19546.8	4.84625	13.0194
NODE_33_length_141508_cov_63.605155_101	1	1	42.09	UniRef100_N9HLJ4 Leucine--tRNA ligase n=3 Tax=Acinetobacter TaxID=469 RepID=N9HLJ4_ACILW	Acinetobacter	# 106778 # 109399 # 1 # ID=33_101;partial=00;start_type=ATG;rbs_motif=None;rbs_spacer=None;gc_cont=0.459	18177.6	8350.29	5680.18	5738.03	5399.38	2734.96	3185.65	3426.17	2827.84	34280	738.522	1255.7	799.395	1216.66	855.824	948.765	841.168	1443.47	2709.35	5328.82	991.316	501.58	606.225	309.383	301.424	400.692	535.968	622.703	1026.17	607.603	445.729	4311.68	1679.67	1099.48	1159.43	1011.27	604.604	1515.47	1058.68	738.847	12933.5	2355.74	209.571
NODE_33_length_141508_cov_63.605155_102	1	1	65.29	UniRef100_A0A098YJH7 LPS-assembly lipoprotein LptE n=7 Tax=Acinetobacter TaxID=469 RepID=A0A098YJH7_9GAMM	Acinetobacter	# 109607 # 110140 # 1 # ID=33_102;partial=00;start_type=ATG;rbs_motif=GGAG/GAGG;rbs_spacer=5-10bp;gc_cont=0.470	20038.2	26034.5	29913.1	1749.4	6512.16	8510.77	1302.69	654.431	4538.69	27385.1	0	0	0	0	0	0	0	0	0	0	0	0	0	0	0	0	0	0	0	0	0	4753.01	5236.85	5790.13	353.485	1219.68	1881.44	619.715	202.218	1185.85	10332.1	0	0
NODE_33_length_141508_cov_63.605155_115	2	1	44.6	UniRef100_D0SSA8 Enoyl-[acyl-carrier-protein] reductase [NADH] n=10 Tax=Acinetobacter TaxID=469 RepID=D0SSA8_ACILW	Acinetobacter	# 122446 # 123252 # -1 # ID=33_115;partial=00;start_type=ATG;rbs_motif=GGA/GAG/AGG;rbs_spacer=5-10bp;gc_cont=0.461	22695.9	7471.59	7956.05	2434.99	5376.76	706.884	2628.58	2806.27	2175.67	27246	394.562	191.479	72.064	320.029	211.517	488.808	179.232	251.523	2258.37	3552.15	0	184.754	340.724	155.45	159.313	105.703	54.2273	315.135	238.67	127.06	618.252	5383.41	1502.92	1540.01	492.016	1007.03	156.268	1250.47	867.131	568.449	10279.6	1258.58	31.957
NODE_33_length_141508_cov_63.605155_117	1	1	50.06	UniRef100_N9G567 Uncharacterized protein n=2 Tax=Acinetobacter TaxID=469 RepID=N9G567_ACILW	Acinetobacter	# 124198 # 125160 # -1 # ID=33_117;partial=00;start_type=ATG;rbs_motif=GGA/GAG/AGG;rbs_spacer=5-10bp;gc_cont=0.457	17741.8	23551.4	36774.6	1351.71	6001.77	12506.3	235.17	0	1946.61	21849.6	5.27304	61.4058	0	0	0	0	0	0	0	0	0	0	0	0	0	0	0	0	0	0	0	4208.3	4737.37	7118.28	273.127	1124.09	2764.71	111.875	0	508.601	8243.66	16.82	10.2483
NODE_47_length_118146_cov_65.974621_45	4	1	115.51	UniRef100_N8NTI7 Threonine synthase n=7 Tax=Acinetobacter TaxID=469 RepID=N8NTI7_9GAMM	Acinetobacter	# 49530 # 50669 # -1 # ID=47_45;partial=00;start_type=ATG;rbs_motif=GGA/GAG/AGG;rbs_spacer=5-10bp;gc_cont=0.477	38079.6	12070.4	10449.1	9088.28	8090.45	4940.33	10622.9	12939.4	10169.3	51482.2	1409.47	1436.94	1963.94	1087.64	2067.17	1891.83	1735.66	1259.64	1336.73	1204.98	1803.63	1248.29	1528.4	1761.86	1465.99	1321.07	1555.19	1664.43	1084.92	2089.17	2247.98	9032.37	2427.98	2022.58	1836.39	1515.28	1092.13	5053.52	3998.26	2656.99	19423.7	4495.94	239.818
NODE_47_length_118146_cov_65.974621_79	1	1	21.05	UniRef100_N8NTL8 Translation initiation factor IF-2 n=11 Tax=Acinetobacter TaxID=469 RepID=N8NTL8_9GAMM	Acinetobacter	# 85358 # 88066 # 1 # ID=47_79;partial=00;start_type=ATG;rbs_motif=AGGAG;rbs_spacer=5-10bp;gc_cont=0.464	695.336	303.377	1423	0	774.232	259.445	3956.83	4818.56	5944.51	20742.7	789.881	433.643	332.455	535.498	526.625	350.672	596.835	651.149	1432.83	796.507	563.426	314.103	142.99	183.923	143.794	175.842	206.929	1363.28	462.916	321.538	0	164.932	61.0244	275.443	0	145.008	57.3543	1882.34	1488.93	1553.16	7826.03	2519.57	72.373
NODE_69_length_96418_cov_62.554051_37	1	1	18.84	UniRef100_N9FPV8 Outer membrane protein assembly factor BamE n=10 Tax=Acinetobacter TaxID=469 RepID=N9FPV8_ACILW	Acinetobacter	# 41286 # 41684 # 1 # ID=69_37;partial=00;start_type=ATG;rbs_motif=GGA/GAG/AGG;rbs_spacer=11-12bp;gc_cont=0.444	57592	73027.5	77978.7	4183.76	17437.7	13922.3	6072.46	1192.21	16830.6	49384.2	486.31	238.25	856.475	485.442	703.198	657.262	645.612	521.827	0.668145	8.71053	17.9319	1.87491	35.5935	8.53705	7.59915	3.80385	5.19965	114.2	48.6123	69.4005	648.913	13660.6	14689.5	15093.9	845.375	3265.96	3077.73	2888.79	368.392	4397.42	18632.2	1551.23	39.7628
NODE_69_length_96418_cov_62.554051_61	1	1	25.23	UniRef100_N9H611 30S ribosomal protein S7 n=20 Tax=Acinetobacter TaxID=469 RepID=N9H611_ACILW	Acinetobacter	# 67091 # 67561 # -1 # ID=69_61;partial=00;start_type=ATG;rbs_motif=GGA/GAG/AGG;rbs_spacer=5-10bp;gc_cont=0.454	226647	128271	135865	3000.09	48755.3	2906.55	9105.76	4579.07	20781.6	91320.7	462.888	263.765	462.77	246.46	601.648	417.775	642.753	216.263	266.102	117.765	100.276	436.132	451.563	573.347	303.204	507.39	332.334	691.971	414.973	410.973	852.509	53759.9	25801.7	26298.6	606.202	9131.53	642.537	4331.78	1414.92	5429.72	34454.4	1476.52	44.0211
NODE_69_length_96418_cov_62.554051_64	1	1	17.73	UniRef100_A0A098YJG8 3-oxoacyl-ACP synthase n=3 Tax=Acinetobacter TaxID=469 RepID=A0A098YJG8_9GAMM	Acinetobacter	# 70031 # 71260 # 1 # ID=69_64;partial=00;start_type=ATG;rbs_motif=AGGA;rbs_spacer=5-10bp;gc_cont=0.455	131039	104961	114444	50989.2	44526	30414.8	29515.1	33806.4	21155.9	132331	1546.31	1834.99	2708.46	1721.49	1376.65	2989.76	2010.01	2853	2878.38	5530.62	1324.57	511.59	586.056	955.527	272.041	352.733	187.206	2832.98	1103.72	595.731	74.9463	31082	21113	22152.4	10302.9	8339.42	6723.67	14040.9	10446.1	5527.53	49927.1	4932.42	306.251
NODE_79_length_83623_cov_69.844163_47	1	1	14.28	UniRef100_A0A1E3GMA5 Protein translocase subunit SecD n=5 Tax=Acinetobacter TaxID=469 RepID=A0A1E3GMA5_9GAMM	Acinetobacter	# 54893 # 56791 # -1 # ID=79_47;partial=00;start_type=ATG;rbs_motif=AGxAG;rbs_spacer=5-10bp;gc_cont=0.473	44111.9	76558.9	66794.6	13564.6	35666.8	15129.4	7869.67	13687.8	20073.4	39695.6	2240.15	1461.02	2759.69	3494.35	4515.27	4328.15	3756.21	3022.19	4564.57	5687.83	1179.54	2014.42	1362.79	747.545	664.443	998.655	931.962	1027.19	1964.7	1059.01	1002.96	10463.2	15399.9	12929.1	2740.87	6680.14	3344.58	3743.75	4229.49	5244.69	14976.8	7145.63	243.837
NODE_82_length_80640_cov_58.261711_67	1	1	17.04	UniRef100_N8NR15 Peptidylprolyl isomerase n=7 Tax=Acinetobacter TaxID=469 RepID=N8NR15_9GAMM	Acinetobacter	# 67274 # 69139 # 1 # ID=82_67;partial=00;start_type=ATG;rbs_motif=GGA/GAG/AGG;rbs_spacer=5-10bp;gc_cont=0.423	18913.7	5120.46	2932.99	2780.78	2692.93	2988.16	1630.03	751.213	1467.31	7157.47	0	0	12.2316	8.9954	90.6056	26.6168	166.173	0	7.82602	37.0361	1585.85	29.5808	0	122.583	0.853138	23.8923	304.852	0	0	58.7636	0	4486.27	1029.98	567.724	561.888	504.367	660.578	775.437	232.123	383.373	2700.45	0	0
NODE_84_length_80575_cov_58.472827_10	1	1	18.57	UniRef100_N8Q3K3 Amidophosphoribosyltransferase n=3 Tax=Acinetobacter TaxID=469 RepID=N8Q3K3_9GAMM	Acinetobacter	# 9181 # 10716 # -1 # ID=84_10;partial=00;start_type=ATG;rbs_motif=GGAG/GAGG;rbs_spacer=5-10bp;gc_cont=0.447	10770.9	948.487	247.574	265.717	1094.11	0	2125.69	2615.58	1475.37	23171.5	1411.98	164.284	192.544	108.834	254.348	179.497	164.675	0	0	0	49.1094	377.689	295.819	294.137	241.606	304.942	358.455	208.345	248.128	414.173	312.26	2554.82	190.789	47.9215	53.6911	204.919	0	1011.23	808.208	385.479	8742.4	4503.95	27.4182
NODE_84_length_80575_cov_58.472827_26	1	1	23.6	UniRef100_N9HMW8 Uncharacterized protein n=3 Tax=Acinetobacter TaxID=469 RepID=N9HMW8_ACILW	Acinetobacter	# 21654 # 22265 # -1 # ID=84_26;partial=00;start_type=ATG;rbs_motif=AGGA;rbs_spacer=5-10bp;gc_cont=0.399	185197	285838	395783	144951	145241	197264	96222.5	109486	114027	196216	1639.12	1257.66	1458.85	2343.07	1017.31	1073.44	2079.23	5999.57	12151.9	6580.34	525.066	653.534	947.983	718.684	1231.81	608.514	701.169	2626.5	1137.13	1092.58	1761.35	43928.1	57496.6	76609.7	29289.1	27202.5	43608.2	45774.9	33831	29792.4	74030.5	5228.48	209.898
NODE_88_length_86367_cov_122.581055_43	2	1	40.27	UniRef100_A0A1E3GJY6 S-adenosylmethionine synthase n=4 Tax=Acinetobacter TaxID=469 RepID=A0A1E3GJY6_9GAMM	Acinetobacter	# 45270 # 46436 # -1 # ID=88_43;partial=00;start_type=ATG;rbs_motif=None;rbs_spacer=None;gc_cont=0.452	29339.4	21399.6	23127.6	12655.3	9613.83	10363.2	5121.28	10416.5	10650.9	25755.8	1828.14	399.94	1793.02	975.005	1315.08	1269.98	827.086	921.568	237.373	2154.13	586.581	801.99	725.453	740.947	837.775	1407.06	1731.8	1879.76	868.582	1665	1062.94	6959.23	4304.55	4476.69	2557.15	1800.6	2290.94	2436.29	3218.66	2782.82	9717.42	5831.4	66.7481
NODE_104_length_71600_cov_64.498372_72	1	1	13.65	UniRef100_A0A1E3GFB5 50S ribosomal protein L15 n=4 Tax=Acinetobacter TaxID=469 RepID=A0A1E3GFB5_9GAMM	Acinetobacter	# 61335 # 61775 # 1 # ID=104_72;partial=00;start_type=ATG;rbs_motif=GGAG/GAGG;rbs_spacer=5-10bp;gc_cont=0.465	42547.8	8060.32	26990	591.856	9937.16	4447.83	2769.72	2885.32	3719.27	4360.71	451.776	357.073	328.963	548.201	244.002	287.533	513.339	1279.5	1637.35	3984.3	593.423	1376.44	769.64	191.424	583.79	282.604	423.063	612.614	439.9	374.813	179.389	10092.2	1621.34	5224.31	119.591	1861.16	983.261	1317.61	891.559	971.756	1645.25	1441.08	59.5938
NODE_104_length_71600_cov_64.498372_84	1	1	39.36	UniRef100_A0A098Y5J5 Uncharacterized protein n=4 Tax=Acinetobacter TaxID=469 RepID=A0A098Y5J5_9GAMM	Acinetobacter	# 70490 # 71530 # 1 # ID=104_84;partial=00;start_type=ATG;rbs_motif=GGAG/GAGG;rbs_spacer=5-10bp;gc_cont=0.486	19207.9	12395.5	6411.75	210.355	2079.76	947.473	0	208.69	299.312	5287.66	0	0	126.249	203.208	31.467	0	290.771	646.647	2436.97	29.4761	0	41.6851	0	0	0	0	0	0	0	0	310.739	4556.06	2493.36	1241.09	42.5046	389.524	209.453	0	64.4849	78.2029	1994.98	0	0
NODE_115_length_66351_cov_59.981206_36	1	1	26.58	UniRef100_N9HI94 3-phosphoshikimate 1-carboxyvinyltransferase n=4 Tax=Acinetobacter TaxID=469 RepID=N9HI94_ACILW	Acinetobacter	# 36586 # 38832 # 1 # ID=115_36;partial=00;start_type=ATG;rbs_motif=4Base/6BMM;rbs_spacer=13-15bp;gc_cont=0.480	2717.11	27473.5	18984.8	6512.37	71.12	207.831	1977.23	2090.66	343.809	9957.4	0	0	387.348	0	78.0756	0	119.984	821.185	156.134	0	214.105	0	0	0	0	52.5504	104.721	183.019	0	0	0	644.491	5526.32	3674.78	1315.9	13.3203	45.9442	940.607	646.01	89.829	3756.83	0	0
NODE_115_length_66351_cov_59.981206_59	1	1	16.1	UniRef100_N8Q1U7 Peptidyl-prolyl cis-trans isomerase n=12 Tax=Acinetobacter TaxID=469 RepID=N8Q1U7_9GAMM	Acinetobacter	# 59765 # 60247 # -1 # ID=115_59;partial=00;start_type=ATG;rbs_motif=GGA/GAG/AGG;rbs_spacer=5-10bp;gc_cont=0.453	54459	60396.1	220951	190575	78089.3	46115.8	20929.7	32166.3	13957.4	106735	30.1466	29.5179	139.409	301.059	125.821	128.188	129.116	248.164	777.528	1521.03	47.9268	0.345573	0.0208181	71.4992	0	25.2469	0.189485	73.5222	0.0409209	2.06827	1.89338	12917.5	12148.7	42768.3	38507.8	14625.6	10194.6	9956.64	9939.31	3646.72	40270	96.1617	4.9264
NODE_119_length_61852_cov_74.412803_6	1	1	45.18	UniRef100_A0A1E3GIA2 3,4-dihydroxy-2-butanone 4-phosphate synthase n=2 Tax=Acinetobacter TaxID=469 RepID=A0A1E3GIA2_9GAMM	Acinetobacter	# 8209 # 9324 # 1 # ID=119_6;partial=00;start_type=ATG;rbs_motif=AGxAGG/AGGxGG;rbs_spacer=5-10bp;gc_cont=0.487	16063.7	10788.8	28551.5	2230.62	5677.42	299.438	3342.73	1827.53	3026.42	27278.8	254.148	0	127.147	31.3579	136.666	107.728	256.996	0	69.072	2404.78	7.38656	290.722	108.304	77.821	71.6269	202.369	36.2602	67.3294	125.734	216.435	39.5592	3810.27	2170.18	5526.56	450.723	1063.34	66.1953	1590.2	564.703	790.729	10292	810.682	0
NODE_119_length_61852_cov_74.412803_46	1	1	28.07	UniRef100_N9NVU6 Peptidyl-prolyl cis-trans isomerase n=2 Tax=Acinetobacter TaxID=469 RepID=N9NVU6_9GAMM	Acinetobacter	# 53673 # 54362 # 1 # ID=119_46;partial=00;start_type=ATG;rbs_motif=GGA/GAG/AGG;rbs_spacer=5-10bp;gc_cont=0.446	34562.2	17833.3	18111.1	20298.8	10654.9	10380.6	14845	14366.4	12293.7	25773.2	4620.67	982.469	1193.88	1014.27	1959.41	1059.09	927.682	540.597	2208.81	2442.46	595.867	396.778	536.491	373.715	483.065	427.873	542.381	1137.99	1236.99	1267.54	427.92	8198.04	3587.19	3505.67	4101.61	1995.58	2294.79	7062.04	4439.18	3212.05	9723.97	14739	163.969
NODE_124_length_60129_cov_63.233079_46	1	1	22.53	UniRef100_D0SZC6 Oxidoreductase, FAD/FMN-binding protein n=2 Tax=Acinetobacter TaxID=469 RepID=D0SZC6_ACILW	Acinetobacter	# 43023 # 44132 # 1 # ID=124_46;partial=00;start_type=GTG;rbs_motif=GGAG/GAGG;rbs_spacer=5-10bp;gc_cont=0.473	5292.7	5121.64	25518.5	20122	12795.2	11194.4	13604.9	12709.3	11169.5	14161.3	1312.95	972.756	292.412	1102.15	985.309	801.469	1385.51	2859.06	2155.42	12765.2	812.874	683.234	1547.34	1694.74	1460.44	1181.46	705.365	1571.55	244.52	403.604	5611.7	1255.41	1030.22	4939.48	4065.88	2396.45	2474.68	6472.12	3927.16	2918.33	5342.92	4188.05	162.348
NODE_138_length_55773_cov_59.935227_5	1	1	22.55	UniRef100_A0A1E3GL39 2,4-diaminobutyrate decarboxylase n=3 Tax=Acinetobacter TaxID=469 RepID=A0A1E3GL39_9GAMM	Acinetobacter	# 5173 # 6705 # 1 # ID=138_5;partial=00;start_type=ATG;rbs_motif=GGAG/GAGG;rbs_spacer=5-10bp;gc_cont=0.477	8971.02	5292.59	7822.84	4835.8	6575.75	55541	4412.76	2832.18	3165.42	14918.5	505.712	10918.6	899.385	627.782	345.914	262.127	589.528	997.296	3264.51	4947.98	758.701	749.623	1321.93	1388.19	1955.74	1047.38	740.535	6923.37	603.287	653.597	5458.87	2127.9	1064.61	1514.23	977.127	1231.59	12278.2	2099.23	875.139	827.046	5628.6	1613.12	1822.26
NODE_138_length_55773_cov_59.935227_22	1	1	46.37	UniRef100_A0A098Y901 D-alanyl-D-alanine carboxypeptidase n=8 Tax=Acinetobacter TaxID=469 RepID=A0A098Y901_9GAMM	Acinetobacter	# 21546 # 22694 # -1 # ID=138_22;partial=00;start_type=ATG;rbs_motif=AGGA/GGAG/GAGG;rbs_spacer=11-12bp;gc_cont=0.438	52174.6	47553.6	30521.5	5526.54	5701.21	7853.28	5159.25	4282.18	3081.19	52607.3	22689.8	1980.45	13872.3	14215.4	16889.6	11755.1	25055.2	15899.6	57023	35647.3	6346.1	3468.69	3137.66	4602.31	3479.21	4401.82	3973.41	6082.43	5692.89	5057.89	5491.75	12375.7	9565.44	5907.9	1116.7	1067.8	1736.09	2454.35	1323.18	805.041	19848.2	72376	330.528
NODE_138_length_55773_cov_59.935227_26	1	1	28.51	UniRef100_A0A1E3GKW2 Peptidoglycan-binding protein n=4 Tax=Acinetobacter TaxID=469 RepID=A0A1E3GKW2_9GAMM	Acinetobacter	# 24732 # 25562 # 1 # ID=138_26;partial=00;start_type=ATG;rbs_motif=GGAG/GAGG;rbs_spacer=5-10bp;gc_cont=0.471	35659.2	29352.5	22389.8	4884.62	14459.8	2003.54	9915.99	6579.87	10447.8	33058.5	0	0	0	0	0	0	0	0	0	144.273	0	0	0	49.7153	0	0	0	684.194	0	0	45.064	8458.27	5904.27	4333.89	986.992	2708.22	442.913	4717.22	2033.17	2729.76	12472.7	0	0
NODE_138_length_55773_cov_59.935227_28	1	1	31.29	UniRef100_A0A1E3GL63 Acetylornithine aminotransferase n=2 Tax=Acinetobacter TaxID=469 RepID=A0A1E3GL63_9GAMM	Acinetobacter	# 26643 # 27854 # -1 # ID=138_28;partial=00;start_type=ATG;rbs_motif=GGA/GAG/AGG;rbs_spacer=5-10bp;gc_cont=0.455	16387	12010.1	8231.64	1043.31	441.176	20.8283	2243.57	2236.72	3222.91	16473.2	396.022	496.786	322.41	528.556	304.28	584.748	615.046	813.919	1089.24	2151.36	771.151	267.65	311.245	139.107	250.233	101.666	187.916	441.926	520.708	350.346	408.275	3886.95	2415.85	1593.36	210.812	82.6292	4.60441	1067.31	691.141	842.069	6215.16	1263.23	82.9112
NODE_138_length_55773_cov_59.935227_39	3	1	67.85	UniRef100_A0A1E3GL46 Carbon starvation protein A n=5 Tax=Acinetobacter TaxID=469 RepID=A0A1E3GL46_9GAMM	Acinetobacter	# 41534 # 43633 # 1 # ID=138_39;partial=00;start_type=ATG;rbs_motif=GGAG/GAGG;rbs_spacer=5-10bp;gc_cont=0.479	51043.7	18429.7	4534.21	6476.26	6630.25	1658.4	6315.55	3779.76	7293.95	47289.2	222.595	50.6286	435.395	307.259	623.142	291.203	389.695	223.045	174.993	644.337	589.037	383.416	501.518	882.493	706.168	1106.11	610.293	1333.23	647.852	654.344	2956.97	12107.4	3707.14	877.663	1308.6	1241.8	366.614	3004.43	1167.94	1905.73	17841.8	710.035	8.44968
NODE_149_length_51636_cov_68.546884_28	1	1	36.12	UniRef100_N8PWE7 Hypoxanthine phosphoribosyltransferase n=6 Tax=Acinetobacter TaxID=469 RepID=N8PWE7_9GAMM	Acinetobacter	# 32076 # 32603 # -1 # ID=149_28;partial=00;start_type=ATG;rbs_motif=GGA/GAG/AGG;rbs_spacer=5-10bp;gc_cont=0.417	6948.71	6023.63	5596.25	2079.93	5686.51	3069.81	1904.18	1046.88	2205.41	28988.6	261.048	1484.63	246.932	305.198	355.343	137.817	178.939	373.82	461.011	49.0241	125.796	422.673	458.071	562.965	361.389	262.192	151.565	470.266	181.844	272.592	199.654	1648.21	1211.66	1083.24	420.274	1065.04	678.628	905.856	323.483	576.219	10937.1	832.692	247.777
NODE_178_length_46320_cov_140.052783_38	1	1	18.02	UniRef100_A0A1E3GKU4 NADH-quinone oxidoreductase subunit A n=2 Tax=Acinetobacter TaxID=469 RepID=A0A1E3GKU4_9GAMM	Acinetobacter	# 34295 # 34840 # -1 # ID=25_38;partial=00;start_type=ATG;rbs_motif=AGGAG;rbs_spacer=5-10bp;gc_cont=0.441	7284.36	41624.6	31022.4	1634.45	2132.79	1394.83	1407.44	1315.57	937.783	20398.4	789.574	137.61	645.255	849.684	932.21	1284.65	1049.73	924.19	599.161	1189.65	576.187	961.673	1036.13	1327.74	717.174	1029.39	768.461	365.663	583.765	518.003	1067.48	1727.83	8372.81	6004.85	330.259	399.456	308.348	669.544	406.509	245.02	7696.11	2518.58	22.9665
NODE_178_length_46320_cov_140.052783_39	1	1	28.49	UniRef100_A0A1E3GJK8 Uncharacterized protein n=3 Tax=Acinetobacter TaxID=469 RepID=A0A1E3GJK8_9GAMM	Acinetobacter	# 35413 # 35769 # 1 # ID=25_39;partial=00;start_type=ATG;rbs_motif=AGGAG;rbs_spacer=5-10bp;gc_cont=0.401	62870.3	127222	253943	125460	66076.4	98355.6	26424.3	35205	39378.6	68362.3	1482.59	2819.65	1337	1413.72	1651.32	1252.53	1101.35	2012.94	1952.16	1731.75	2139.89	1800.96	1238.49	1684.93	2539.47	2125.13	1370.57	2036.7	1229.94	1124.43	5154.35	14912.7	25590.8	49154.5	25350.6	12375.6	21743	12570.5	10878.3	10288.7	25792.4	4729.17	470.586
NODE_181_length_43116_cov_65.793711_40	1	1	40.11	UniRef100_N9P985 Aspartate-semialdehyde dehydrogenase n=2 Tax=Acinetobacter TaxID=469 RepID=N9P985_9GAMM	Acinetobacter	# 36997 # 38115 # 1 # ID=181_40;partial=00;start_type=ATG;rbs_motif=GGAG/GAGG;rbs_spacer=5-10bp;gc_cont=0.470	121312	134574	204932	63508.3	105682	72970.3	21221	32181.5	25877.5	102492	2564.41	744.656	1080.17	903.271	2031.05	1884.41	1229.53	86.9844	79.0796	9.40485	2151.72	2101.01	1460.37	1275.56	741.002	1818.96	1959.45	1147.09	1903.82	3189.83	581.222	28774.9	27069.6	39667.5	12832.6	19793.5	16131.2	10095.2	9944.03	6761.17	38669.3	8179.96	124.28
NODE_195_length_39112_cov_125.248918_16	3	1	94.63	UniRef100_N8NPH0 Uncharacterized protein n=16 Tax=Acinetobacter TaxID=469 RepID=N8NPH0_9GAMM	Acinetobacter	# 16327 # 17181 # 1 # ID=42_16;partial=00;start_type=ATG;rbs_motif=GGA/GAG/AGG;rbs_spacer=5-10bp;gc_cont=0.469	84721.7	73680.2	77958.2	5382.47	16037.9	8378.15	8881.74	3915.77	6645.65	37268.7	595.358	7.56279	2054.81	2037.53	4348.95	1943.52	2984.66	264.44	1327.01	187.503	73.1203	20.4669	13.0827	120.671	95.2918	45.6401	78.9328	383.944	102.422	24.5026	178.571	20095.7	14820.8	15090	1087.59	3003.78	1852.12	4225.21	1209.97	1736.35	14061.1	1899.07	1.26219
NODE_211_length_35439_cov_133.341228_16	1	1	18.92	UniRef100_N8NL33 Dihydroxy-acid dehydratase n=6 Tax=Acinetobacter TaxID=469 RepID=N8NL33_9GAMM	Acinetobacter	# 16488 # 18173 # -1 # ID=58_16;partial=00;start_type=ATG;rbs_motif=AGGA;rbs_spacer=5-10bp;gc_cont=0.520	41690.1	24194.8	16453	8940.3	8042.13	825.295	3778.75	5283.74	3918.29	32353.2	31.8057	0	76.8752	35.5937	67.8858	7.56938	7.03173	0.367614	159.66	0.025926	5.13943	33.6393	63.0006	75.9988	111.112	47.3011	36.688	31.4737	1.05084	34.6058	67.1009	9888.78	4866.79	3184.73	1806.49	1506.23	182.444	1797.62	1632.67	1023.75	12206.6	101.454	0
NODE_218_length_33685_cov_125.028011_25	1	1	17.86	UniRef100_A0A1E3GHF5 Uncharacterized protein n=6 Tax=Acinetobacter TaxID=469 RepID=A0A1E3GHF5_9GAMM	Acinetobacter	# 17193 # 17891 # 1 # ID=65_25;partial=00;start_type=ATG;rbs_motif=GGA/GAG/AGG;rbs_spacer=5-10bp;gc_cont=0.456	24151.7	12490.3	32548.9	11198.9	6895.03	3907.58	2304.79	4073.99	2928.61	34643	0	268.799	1132.67	3.256	0.548942	3.84025	8.56803	0	0	1834.01	0	0	7.15531	0	0	2.27672	3.27113	780.983	750.276	0	0	5728.71	2512.42	6300.33	2262.86	1291.39	863.831	1096.43	1258.85	765.175	13070.5	0	44.8612
NODE_229_length_30261_cov_127.424253_12	1	1	42.7	UniRef100_N9FYA4 Uncharacterized protein n=5 Tax=Acinetobacter TaxID=469 RepID=N9FYA4_ACILW	Acinetobacter	# 10051 # 10443 # -1 # ID=76_12;partial=00;start_type=ATG;rbs_motif=GGAG/GAGG;rbs_spacer=5-10bp;gc_cont=0.445	45684.1	43229.1	105759	66008.3	38594.1	21097.5	20083.8	15753.2	12886.4	32163.1	6669.64	650.39	2474.18	2152.15	3069.67	2794.5	4213.1	2830	5994.05	4979.23	2825.52	1584.76	1390.7	711.306	778.883	517.312	1092.24	2444.45	3480.23	2020.88	906.89	10836.1	8695.57	20471.2	13337.7	7228.4	4663.92	9554.22	4867.71	3366.91	12134.8	21274.8	108.547
NODE_229_length_30261_cov_127.424253_23	1	1	34.01	UniRef100_A0A1E3GL28 Uncharacterized protein n=6 Tax=Acinetobacter TaxID=469 RepID=A0A1E3GL28_9GAMM	Acinetobacter	# 22250 # 23038 # -1 # ID=76_23;partial=00;start_type=ATG;rbs_motif=None;rbs_spacer=None;gc_cont=0.435	10674.1	2914.95	3398.25	3193.57	1746.52	63.5013	3558.21	3184.93	3050.82	11866.7	66.7406	0	14.1701	51.4989	47.249	38.2744	38.2599	55.9774	417.5	180.959	45.8419	64.9196	11.6135	14.8235	0	25.3357	34.45	108.07	4.50542	50.8397	163.252	2531.86	586.344	657.782	645.296	327.111	14.0379	1692.71	984.137	797.104	4477.2	212.889	0
NODE_229_length_30261_cov_127.424253_27	1	1	38.91	UniRef100_N8PZB9 Glyceraldehyde-3-phosphate dehydrogenase n=8 Tax=Acinetobacter TaxID=469 RepID=N8PZB9_9GAMM	Acinetobacter	# 27501 # 28958 # 1 # ID=76_27;partial=00;start_type=GTG;rbs_motif=GGAG/GAGG;rbs_spacer=5-10bp;gc_cont=0.437	67607.4	31792.5	31940.7	12413.9	24073.2	14200.9	18396.3	15109.3	15853.4	53853.4	1964.56	10944.1	1875.64	1414.45	1176.08	591.973	786.505	389.591	1076.17	8697.19	166.27	1642.66	883.269	1366.36	1469.46	1104.38	1376.19	3798.31	2155.33	1387.94	1146.3	16036.3	6395.08	6182.59	2508.37	4508.74	3139.33	8751.47	4668.75	4142.1	20318.4	6266.55	1826.51
NODE_246_length_25905_cov_132.935861_13	2	1	96.73	UniRef100_A0A1E3GFH1 ATP synthase epsilon chain n=5 Tax=Acinetobacter TaxID=469 RepID=A0A1E3GFH1_9GAMM	Acinetobacter	# 13355 # 13774 # -1 # ID=93_13;partial=00;start_type=ATG;rbs_motif=AGGAG;rbs_spacer=5-10bp;gc_cont=0.469	10792	9398.6	21072.6	9416.83	8116.73	6468.93	1383.94	714.679	2732.27	25867.2	72.9881	25.695	95.5887	103.965	93.1847	102.222	127.861	20.991	0.269751	50.8577	238.278	243.74	278.111	388.522	278.847	245.685	278.304	159.95	255.302	298.01	31.4708	2559.82	1890.54	4078.92	1902.78	1520.21	1430.05	658.367	220.834	713.876	9759.44	232.818	4.28837
NODE_246_length_25905_cov_132.935861_15	2	1	47.26	UniRef100_N8QA15 ATP synthase gamma chain n=8 Tax=Acinetobacter TaxID=469 RepID=N8QA15_9GAMM	Acinetobacter	# 15223 # 16092 # -1 # ID=93_15;partial=00;start_type=ATG;rbs_motif=GGA/GAG/AGG;rbs_spacer=5-10bp;gc_cont=0.448	66686.2	30224.5	64089.4	3118.35	16760.8	6131.56	7000.89	2841.6	4198.66	51118.8	1325.37	780.41	1838.39	1640.52	612.801	1100.15	714.004	1213.36	2759.14	1361.45	2717.55	3810.13	4059.96	3305.73	1876.95	1469.98	1391.53	796.998	532.915	1247.08	1024.82	15817.8	6079.68	12405.5	630.097	3139.17	1355.47	3330.45	878.047	1097.01	19286.6	4227.67	130.247
NODE_294_length_16963_cov_131.374556_10	1	1	13.4	UniRef100_A0A1E3GIQ5 S-(hydroxymethyl)glutathione dehydrogenase n=8 Tax=Acinetobacter TaxID=469 RepID=A0A1E3GIQ5_9GAMM	Acinetobacter	# 8742 # 9854 # -1 # ID=141_10;partial=00;start_type=ATG;rbs_motif=TATAA;rbs_spacer=11bp;gc_cont=0.456	7036.16	2710.35	3210.42	3609.04	4478.69	1467.44	2071.65	4353.31	3083.21	11814.6	34.5136	0	18.5337	12.759	19.5255	13.8214	27.1791	0	0	8.99802	16.6706	24.9181	7.68119	5.01729	21.8413	14.6815	10.3715	348	62.4074	48.6464	35.4082	1668.96	545.188	621.426	729.247	838.828	324.401	985.524	1345.16	805.569	4457.55	110.092	0
NODE_294_length_16963_cov_131.374556_16	1	1	48.17	UniRef100_A0A1E3GHG8 Zinc-type alcohol dehydrogenase-like protein n=6 Tax=Acinetobacter TaxID=469 RepID=A0A1E3GHG8_9GAMM	Acinetobacter	# 14483 # 15481 # 1 # ID=141_16;partial=00;start_type=ATG;rbs_motif=TAAA;rbs_spacer=15bp;gc_cont=0.377	12805.6	11315.5	26679.9	18095.9	11709.8	15817.7	4325.36	4096.12	3038.42	20008.6	483.705	0	341.819	310.587	471.435	572.311	191.691	7.47038	748.03	1728.58	117.492	0	0	128.794	179.125	0	0	127.723	98.1094	64.1006	78.1416	3037.45	2276.12	5164.3	3656.48	2193.17	3496.75	2057.66	1265.69	793.865	7549.07	1542.92	0
NODE_320_length_14221_cov_136.033460_5	1	1	14.6	UniRef100_D0SXJ4 Gammaproteobacterial enzyme transmembrane domain protein n=4 Tax=Acinetobacter TaxID=469 RepID=D0SXJ4_ACILW	Acinetobacter	# 5797 # 8214 # 1 # ID=14_5;partial=00;start_type=ATG;rbs_motif=TAA;rbs_spacer=11bp;gc_cont=0.385	0	796.354	12528.4	7156.72	3659.34	5048.95	1048.6	1531.9	1252.79	4051.14	373.313	0	331.604	373.678	461.909	669.674	673.519	1065.16	476.065	5508.49	552.84	406.842	113.73	684.153	416.176	460.013	330.261	322.995	737.554	420.975	612.236	0	160.187	2425.05	1446.09	685.368	1116.15	498.838	473.355	327.323	1528.46	1190.79	0
NODE_353_length_10263_cov_113.248041_6	1	1	45.03	UniRef100_N8NQG3 Uncharacterized protein n=10 Tax=Acinetobacter TaxID=469 RepID=N8NQG3_9GAMM	Acinetobacter	# 4979 # 5728 # -1 # ID=47_6;partial=00;start_type=ATG;rbs_motif=GGA/GAG/AGG;rbs_spacer=5-10bp;gc_cont=0.471	18721.1	13052.5	31724.2	20394.6	11363.9	22191.7	7862.29	7060.21	8142.54	16998	0.960374	0	225.251	86.0829	91.4624	56.366	109.657	11.721	79.178	0	82.1192	0	0	0.188285	0	0	44.9057	162.507	53.296	0	0	4440.59	2625.51	6140.69	4120.95	2128.37	4905.81	3740.24	2181.59	2127.45	6413.19	3.0634	0
NODE_398_length_8012_cov_176.524695_5	2	1	45.11	UniRef100_A0A0U3TC53 Uncharacterized protein n=2 Tax=Acinetobacter TaxID=469 RepID=A0A0U3TC53_ACIJO	Acinetobacter	# 6159 # 7343 # 1 # ID=92_5;partial=00;start_type=ATG;rbs_motif=None;rbs_spacer=None;gc_cont=0.388	6002.7	265.03	234.449	56.4851	59.0409	65.5526	5.69019	324.278	161.674	8498.16	149.939	136.799	34.1538	0	49.1586	21.7363	0	78.7617	237.991	1341.35	39.4759	0	0	0	144.434	48.8905	2.8034	303.357	132.732	104.163	0	1423.82	53.311	45.3811	11.4135	11.058	14.4914	2.70693	100.201	42.2415	3206.27	478.276	22.8311
NODE_427_length_9965_cov_155.213118_1	38	1	1952.38	UniRef100_N9RUB0 Uncharacterized protein (Fragment) n=2 Tax=Acinetobacter TaxID=469 RepID=N9RUB0_9GAMM	Acinetobacter	# 121 # 6627 # 1 # ID=153_1;partial=00;start_type=ATG;rbs_motif=GGA/GAG/AGG;rbs_spacer=5-10bp;gc_cont=0.431	326489	194058	392242	182220	132220	208877	60521.3	56465	69576.3	187242	6820.95	14962.4	5683.74	7520.59	5210.2	5418.03	5311.29	7779.22	18081.7	32197.4	17119.5	27767.2	19089.5	10875.5	14952.6	13340.7	12701.6	20921.5	11943.5	11035.9	16247.5	77442.2	39034.9	75924.2	36819.5	24763.8	46175.4	28791.1	17447.6	18178.6	70644.7	21757.5	2497.16
NODE_504_length_4904_cov_117.515983_4	2	1	54.43	UniRef100_N8Q5T7 Citrate synthase n=5 Tax=Acinetobacter TaxID=469 RepID=N8Q5T7_9GAMM	Acinetobacter	# 1985 # 3124 # -1 # ID=45_4;partial=00;start_type=ATG;rbs_motif=AGGAG;rbs_spacer=5-10bp;gc_cont=0.474	11814.7	10754.4	15914.1	20158.6	6961.47	1045.42	34983.5	40679.3	14323.2	138889	8383.53	1791.72	9186.67	7483.02	15528	17114.2	9680.59	890.739	609.601	2412.32	6776.59	11350.8	12869.2	8637.03	6278.27	6625.62	7018.57	4364.67	8010.24	5965.28	2800	2802.42	2163.26	3080.41	4073.28	1303.83	231.107	16642.3	12569.8	3742.32	52401.5	26741.8	299.03
NODE_14_length_209058_cov_68.154510_5	1	0	58.88	UniRef100_A0A1E3GGZ0 Peroxiredoxin n=4 Tax=Acinetobacter TaxID=469 RepID=A0A1E3GGZ0_9GAMM	Acinetobacter	# 4540 # 5103 # 1 # ID=14_5;partial=00;start_type=ATG;rbs_motif=GGAG/GAGG;rbs_spacer=5-10bp;gc_cont=0.429																																0	0	0	0	0	0	0	0	0	0	0	0
NODE_26_length_178412_cov_61.780923_159	1	0	65.54	UniRef100_N8Q2D5 Protease HtpX n=12 Tax=Acinetobacter TaxID=469 RepID=N8Q2D5_9GAMM	Acinetobacter	# 163811 # 164716 # 1 # ID=26_159;partial=00;start_type=ATG;rbs_motif=GGAG/GAGG;rbs_spacer=5-10bp;gc_cont=0.485																																0	0	0	0	0	0	0	0	0	0	0	0
NODE_30_length_152722_cov_57.442709_38	3	0	152.72	UniRef100_N9HDB4 Ubiquinol oxidase subunit 2 n=6 Tax=Acinetobacter TaxID=469 RepID=N9HDB4_ACILW	Acinetobacter	# 42946 # 44040 # 1 # ID=30_38;partial=00;start_type=ATG;rbs_motif=GGAG/GAGG;rbs_spacer=5-10bp;gc_cont=0.435																																0	0	0	0	0	0	0	0	0	0	0	0
NODE_31_length_150353_cov_67.749657_102	2	0	66.45	UniRef100_A0A1E3GGY3 Pyruvate dehydrogenase E1 component n=3 Tax=Acinetobacter TaxID=469 RepID=A0A1E3GGY3_9GAMM	Acinetobacter	# 101396 # 104098 # 1 # ID=31_102;partial=00;start_type=ATG;rbs_motif=AGGA;rbs_spacer=5-10bp;gc_cont=0.472																																0	0	0	0	0	0	0	0	0	0	0	0
NODE_33_length_141508_cov_63.605155_57	1	0	43.72	UniRef100_N9G565 Aspartyl-tRNA synthetase n=2 Tax=Acinetobacter TaxID=469 RepID=N9G565_ACILW	Acinetobacter	# 62873 # 64657 # 1 # ID=33_57;partial=00;start_type=ATG;rbs_motif=GGA/GAG/AGG;rbs_spacer=11-12bp;gc_cont=0.449																																0	0	0	0	0	0	0	0	0	0	0	0
NODE_47_length_118146_cov_65.974621_74	1	0	14.26	UniRef100_A0A098YK30 General secretion pathway protein GspE n=7 Tax=Acinetobacter TaxID=469 RepID=A0A098YK30_9GAMM	Acinetobacter	# 79316 # 81025 # -1 # ID=47_74;partial=00;start_type=ATG;rbs_motif=AGxAGG/AGGxGG;rbs_spacer=5-10bp;gc_cont=0.443																																0	0	0	0	0	0	0	0	0	0	0	0
NODE_47_length_118146_cov_65.974621_75	1	0	16.9	UniRef100_N8Q734 Triosephosphate isomerase n=11 Tax=Acinetobacter TaxID=469 RepID=N8Q734_9GAMM	Acinetobacter	# 81303 # 82094 # 1 # ID=47_75;partial=00;start_type=ATG;rbs_motif=GGA/GAG/AGG;rbs_spacer=5-10bp;gc_cont=0.458																																0	0	0	0	0	0	0	0	0	0	0	0
NODE_107_length_80575_cov_78.697566_41	2	0	65.69	UniRef100_N8Q544 Succinyl-CoA:3-ketoacid-coenzyme A transferase subunit A n=2 Tax=Acinetobacter TaxID=469 RepID=N8Q544_9GAMM	Acinetobacter	# 43093 # 43797 # -1 # ID=107_41;partial=00;start_type=ATG;rbs_motif=GGAG/GAGG;rbs_spacer=5-10bp;gc_cont=0.460																																0	0	0	0	0	0	0	0	0	0	0	0
NODE_107_length_80575_cov_78.697566_46	3	0	122.63	UniRef100_N8Q552 Uncharacterized protein n=5 Tax=Acinetobacter TaxID=469 RepID=N8Q552_9GAMM	Acinetobacter	# 49247 # 50419 # -1 # ID=107_46;partial=00;start_type=ATG;rbs_motif=AGGA;rbs_spacer=5-10bp;gc_cont=0.476																																0	0	0	0	0	0	0	0	0	0	0	0
NODE_114_length_66475_cov_60.426649_22	1	0	13.16	UniRef100_N8PYV8 Adenylate kinase n=9 Tax=Acinetobacter TaxID=469 RepID=N8PYV8_9GAMM	Acinetobacter	# 20000 # 20659 # 1 # ID=114_22;partial=00;start_type=ATG;rbs_motif=GGAG/GAGG;rbs_spacer=5-10bp;gc_cont=0.456																																0	0	0	0	0	0	0	0	0	0	0	0
NODE_114_length_66475_cov_60.426649_25	2	0	19.46	UniRef100_A0A1E3GG61 Iron-sulfur protein n=4 Tax=Acinetobacter TaxID=469 RepID=A0A1E3GG61_9GAMM	Acinetobacter	# 21795 # 22586 # -1 # ID=114_25;partial=00;start_type=ATG;rbs_motif=3Base/5BMM;rbs_spacer=13-15bp;gc_cont=0.485																																0	0	0	0	0	0	0	0	0	0	0	0
NODE_115_length_66351_cov_59.981206_49	1	0	84.52	UniRef100_N9Q005 Alanine--tRNA ligase n=2 Tax=Acinetobacter TaxID=469 RepID=N9Q005_9GAMM	Acinetobacter	# 49193 # 51871 # -1 # ID=115_49;partial=00;start_type=ATG;rbs_motif=GGA/GAG/AGG;rbs_spacer=5-10bp;gc_cont=0.449																																0	0	0	0	0	0	0	0	0	0	0	0
NODE_149_length_51636_cov_68.546884_9	1	0	26.89	UniRef100_A0A178G9Z7 Uncharacterized protein n=2 Tax=Acinetobacter TaxID=469 RepID=A0A178G9Z7_9GAMM	Acinetobacter	# 9061 # 9426 # 1 # ID=149_9;partial=00;start_type=GTG;rbs_motif=GGAG/GAGG;rbs_spacer=5-10bp;gc_cont=0.385																																0	0	0	0	0	0	0	0	0	0	0	0
NODE_164_length_47048_cov_64.727768_30	2	0	38.11	UniRef100_N9H3J9 50S ribosomal protein L19 n=3 Tax=Acinetobacter TaxID=469 RepID=N9H3J9_ACILW	Acinetobacter	# 32324 # 32698 # 1 # ID=164_30;partial=00;start_type=ATG;rbs_motif=GGAG/GAGG;rbs_spacer=5-10bp;gc_cont=0.424																																0	0	0	0	0	0	0	0	0	0	0	0
NODE_178_length_46320_cov_140.052783_37	1	0	42.65	UniRef100_A0A1E3GJN1 NADH-quinone oxidoreductase subunit B n=2 Tax=Acinetobacter TaxID=469 RepID=A0A1E3GJN1_9GAMM	Acinetobacter	# 33608 # 34288 # -1 # ID=25_37;partial=00;start_type=ATG;rbs_motif=AGGAG;rbs_spacer=5-10bp;gc_cont=0.448																																0	0	0	0	0	0	0	0	0	0	0	0
NODE_195_length_39112_cov_125.248918_3	1	0	19.65	UniRef100_A0A1E3GKI7 Valine--tRNA ligase n=4 Tax=Acinetobacter TaxID=469 RepID=A0A1E3GKI7_9GAMM	Acinetobacter	# 1757 # 4651 # 1 # ID=42_3;partial=00;start_type=ATG;rbs_motif=None;rbs_spacer=None;gc_cont=0.456																																0	0	0	0	0	0	0	0	0	0	0	0
NODE_220_length_33395_cov_135.681854_14	2	0	31.4	UniRef100_N9FP59 Muconolactone Delta-isomerase n=7 Tax=Acinetobacter TaxID=469 RepID=N9FP59_ACILW	Acinetobacter	# 13336 # 13626 # -1 # ID=67_14;partial=00;start_type=ATG;rbs_motif=AGGAG;rbs_spacer=5-10bp;gc_cont=0.433																																0	0	0	0	0	0	0	0	0	0	0	0
NODE_222_length_33860_cov_81.295844_19	2	0	87.66	UniRef100_A0A098YIU1 Chemotaxis protein n=5 Tax=Acinetobacter TaxID=469 RepID=A0A098YIU1_9GAMM	Acinetobacter	# 22492 # 24564 # 1 # ID=222_19;partial=00;start_type=ATG;rbs_motif=GGAG/GAGG;rbs_spacer=5-10bp;gc_cont=0.446																																0	0	0	0	0	0	0	0	0	0	0	0
NODE_254_length_24652_cov_116.518112_2	2	0	63.8	UniRef100_A0A1E3GMN5 Isocitrate dehydrogenase [NADP] n=2 Tax=Acinetobacter TaxID=469 RepID=A0A1E3GMN5_9GAMM	Acinetobacter	# 1503 # 2759 # 1 # ID=101_2;partial=00;start_type=ATG;rbs_motif=GGAG/GAGG;rbs_spacer=5-10bp;gc_cont=0.457																																0	0	0	0	0	0	0	0	0	0	0	0
NODE_266_length_23018_cov_129.475243_10	1	0	25.2	UniRef100_N9PLA0 UPF0234 protein F890_00029 n=12 Tax=Acinetobacter TaxID=469 RepID=N9PLA0_9GAMM	Acinetobacter	# 9568 # 10056 # -1 # ID=113_10;partial=00;start_type=ATG;rbs_motif=GGA/GAG/AGG;rbs_spacer=5-10bp;gc_cont=0.368																																0	0	0	0	0	0	0	0	0	0	0	0
NODE_354_length_9965_cov_210.450757_3	14	0	631.57	UniRef100_A0A010JDA7 YadA-like family domain protein (Fragment) n=4 Tax=Acinetobacter TaxID=469 RepID=A0A010JDA7_9GAMM	Acinetobacter	# 1663 # 4026 # -1 # ID=48_3;partial=00;start_type=GTG;rbs_motif=None;rbs_spacer=None;gc_cont=0.431																																0	0	0	0	0	0	0	0	0	0	0	0
NODE_354_length_9965_cov_210.450757_4	37	0	1908.97	UniRef100_N9RUB0 Uncharacterized protein (Fragment) n=2 Tax=Acinetobacter TaxID=469 RepID=N9RUB0_9GAMM	Acinetobacter	# 4023 # 9845 # -1 # ID=48_4;partial=00;start_type=ATG;rbs_motif=GGA/GAG/AGG;rbs_spacer=5-10bp;gc_cont=0.429																																0	0	0	0	0	0	0	0	0	0	0	0
NODE_421_length_9965_cov_117.014127_2	10	0	435.57	UniRef100_N8RNZ5 Uncharacterized protein (Fragment) n=2 Tax=Acinetobacter TaxID=469 RepID=N8RNZ5_9GAMM	Acinetobacter	# 6642 # 8303 # 1 # ID=175_2;partial=00;start_type=GTG;rbs_motif=None;rbs_spacer=None;gc_cont=0.424																																0	0	0	0	0	0	0	0	0	0	0	0
NODE_153_length_62063_cov_96.040769_1	1	0	22.16	UniRef100_UPI00057C3B17 elongation factor Tu n=1 Tax=Acinetobacter harbinensis TaxID=1353941 RepID=UPI00057C3B17	Acinetobacter harbinensis	# 2 # 109 # -1 # ID=153_1;partial=10;start_type=ATG;rbs_motif=GGAG/GAGG;rbs_spacer=5-10bp;gc_cont=0.426																																0	0	0	0	0	0	0	0	0	0	0	0
NODE_220_length_33395_cov_135.681854_12	11	11	598.17	UniRef100_A0A098YI39 Benzene 1,2-dioxygenase n=1 Tax=Acinetobacter idrijaensis TaxID=1507807 RepID=A0A098YI39_9GAMM	Acinetobacter idrijaensis	# 10800 # 12188 # -1 # ID=67_12;partial=00;start_type=ATG;rbs_motif=GGAG/GAGG;rbs_spacer=5-10bp;gc_cont=0.454	1.27904e+06	276838	83278.8	26553.9	39260.9	22373.7	47194.3	30938.5	16923.8	3.27675e+06	16605.3	12354.7	13656.9	11611.1	16550.9	14390.4	14364.5	14434.5	13650	10146.2	9679.85	9635.03	11789	12294.2	12009.6	12930	10437	10231.8	9144.12	9895.79	21101.1	303385	55686.2	16119.9	5365.51	7353.29	4946.04	22451.2	9559.95	4421.77	1.23629e+06	52967.7	2061.95
NODE_69_length_96418_cov_62.554051_63	5	5	109.94	UniRef100_A0A098YKL6 EcsC family protein n=1 Tax=Acinetobacter idrijaensis TaxID=1507807 RepID=A0A098YKL6_9GAMM	Acinetobacter idrijaensis	# 68273 # 69757 # -1 # ID=69_63;partial=00;start_type=ATG;rbs_motif=GGAG/GAGG;rbs_spacer=5-10bp;gc_cont=0.439	249658	63721.5	147508	57683.6	107594	32547.4	41048.4	40090.8	56263.6	280875	5729.1	7008.25	5582.34	7763.82	5992.99	8770.28	8272.34	10691.5	14374.3	35564	9771.38	7136.2	7913.12	4683.09	5737.24	5191.13	5227.94	12084	6202.38	4754.33	9185.39	59218.3	12817.6	28552.5	11655.6	20151.6	7195.1	19527.5	12388	14700.3	105971	18274.7	1169.64
NODE_66_length_97517_cov_60.743295_87	7	4	187.67	UniRef100_A0A098YMA0 Carbamoyl-phosphate synthase large chain n=1 Tax=Acinetobacter idrijaensis TaxID=1507807 RepID=A0A098YMA0_9GAMM	Acinetobacter idrijaensis	# 83177 # 86407 # -1 # ID=66_87;partial=00;start_type=ATG;rbs_motif=AGGA;rbs_spacer=5-10bp;gc_cont=0.448	107358	20267	14355.8	8533.36	23011.9	16004.9	25430.9	29398.5	23246.3	306025	1660	1609.77	1586.43	835.477	3161.01	1851.9	2348.28	518.902	1964.3	997.833	695.875	2023.93	1599.6	4551.26	3241.34	4248.44	3833.53	804.715	1541.9	3690.94	10963.6	25465.1	4076.71	2778.77	1724.26	4309.97	3538.12	12097.9	9084.08	6073.69	115460	5295.06	268.663
NODE_220_length_33395_cov_135.681854_10	4	4	233.95	UniRef100_A0A098YI46 NADH oxidase n=1 Tax=Acinetobacter idrijaensis TaxID=1507807 RepID=A0A098YI46_9GAMM	Acinetobacter idrijaensis	# 9205 # 10221 # -1 # ID=67_10;partial=00;start_type=ATG;rbs_motif=AGGA;rbs_spacer=5-10bp;gc_cont=0.449	435673	128896	43150.5	9147.7	9591.58	2826.95	14547.1	18049.8	10559.7	1.03239e+06	5527.85	811.178	3393.75	3088.86	3251.07	3735.52	3424.1	7705.91	5858.71	7695.93	3393.06	2992.19	2972.99	3435.93	2800.12	2646.5	2500.62	2853.43	2318.25	2873.45	6296.04	103340	25927.5	8352.42	1848.4	1796.43	624.94	6920.32	5577.37	2758.99	389512	17632.7	135.382
NODE_26_length_178412_cov_61.780923_118	1	1	15.27	UniRef100_A0A098YNM0 Phosphoserine aminotransferase n=1 Tax=Acinetobacter idrijaensis TaxID=1507807 RepID=A0A098YNM0_9GAMM	Acinetobacter idrijaensis	# 116221 # 117300 # -1 # ID=26_118;partial=00;start_type=ATG;rbs_motif=AGGA;rbs_spacer=5-10bp;gc_cont=0.444	60353.6	61736.6	23537.9	13016.4	7443.79	1761.32	11001.6	13989	12929.7	69752.3	1352.44	1.87017	639.777	838.912	789.412	1544.61	956.492	1920.54	1768.32	1416.81	1030.26	464.586	164.123	378.284	220.986	467.834	613.559	144.262	592.768	481.506	127.992	14315.7	12418.4	4556.12	2630.12	1394.17	389.367	5233.68	4322.57	3378.21	26316.9	4314.02	0.312123
NODE_30_length_152722_cov_57.442709_78	1	1	31.45	UniRef100_A0A098YK35 Aminopeptidase N n=1 Tax=Acinetobacter idrijaensis TaxID=1507807 RepID=A0A098YK35_9GAMM	Acinetobacter idrijaensis	# 83850 # 86456 # -1 # ID=30_78;partial=00;start_type=ATG;rbs_motif=AGGA;rbs_spacer=5-10bp;gc_cont=0.457	14630.8	7709.5	4182.36	1270.85	179.543	25.8168	1659.63	1985.63	678.022	23130.8	197.049	0	100.237	97.2895	225.027	133.981	260.047	597.979	261.457	101.66	236.339	178.578	401.847	95.7066	373.642	208.376	154.458	426.331	423.766	271.542	220.171	3470.39	1550.77	809.559	256.79	33.6271	5.7072	789.517	613.555	177.151	8727.03	628.548	0
NODE_31_length_150353_cov_67.749657_71	3	2	122.61	UniRef100_D0SYD4 Uncharacterized protein n=2 Tax=Acinetobacter lwoffii TaxID=28090 RepID=D0SYD4_ACILW	Acinetobacter lwoffii	# 71964 # 72698 # -1 # ID=31_71;partial=00;start_type=ATG;rbs_motif=GGA/GAG/AGG;rbs_spacer=5-10bp;gc_cont=0.377	152601	129633	223182	120392	61727.2	88562.8	43955.5	43606.7	24360.6	89697.8	8019.67	5263.26	5232.83	5448.54	5545.39	6476.31	6549.93	5421.64	9662.97	13334.2	1441.23	965.667	1558.44	974.508	1618.14	1322.25	1034.81	2503.42	1828.74	1262.76	1747.42	36196.4	26075.8	43200.3	24326.6	11561.1	19578.2	20910.5	13474.4	6364.82	33842.1	25581.2	878.414
NODE_104_length_71600_cov_64.498372_5	1	1	21.44	UniRef100_D0SYY1 Superoxide dismutase [Cu-Zn] n=2 Tax=Acinetobacter lwoffii TaxID=28090 RepID=D0SYY1_ACILW	Acinetobacter lwoffii	# 4864 # 5406 # -1 # ID=104_5;partial=00;start_type=ATG;rbs_motif=AGGA;rbs_spacer=5-10bp;gc_cont=0.508	65004.2	111224	100126	7767.19	44155.4	41553.7	11261.5	7333.33	36216.4	120641	562.675	1183.75	294.842	992.306	442.377	655.488	683.337	932.003	2868.27	1199.26	1513.42	1198.91	736.04	633.295	568.844	361.527	263.212	3652.04	484.9	336.911	435.992	15418.8	22372.7	19380.9	1569.45	8269.99	9186.08	5357.31	2265.98	9462.47	45516.5	1794.82	197.562
NODE_207_length_36190_cov_134.641511_14	1	1	46.64	UniRef100_N9FV90 Uncharacterized protein n=3 Tax=Acinetobacter lwoffii TaxID=28090 RepID=N9FV90_ACILW	Acinetobacter lwoffii	# 13715 # 14584 # -1 # ID=54_14;partial=00;start_type=ATG;rbs_motif=GGA/GAG/AGG;rbs_spacer=5-10bp;gc_cont=0.433	55144.5	25630.9	35168.3	13308.3	15876.4	9870.13	8920.2	12291.3	12741.8	68644.2	98.8126	332.918	70.4809	22.5714	14.245	41.7213	19.0875	322.609	69.4367	221.235	104.749	47.8501	129.589	74.6494	78.5152	123.276	199.669	250.636	278.322	220.9	536.594	13080.1	5155.68	6807.34	2689.09	2973.53	2181.94	4243.51	3797.98	3329.13	25898.8	315.193	55.5625
NODE_324_length_17123_cov_79.339231_11	1	1	43.78	UniRef100_UPI0003046A03 copper oxidase n=1 Tax=Acinetobacter lwoffii TaxID=28090 RepID=UPI0003046A03	Acinetobacter lwoffii	# 7689 # 8942 # -1 # ID=78_11;partial=00;start_type=ATG;rbs_motif=GGA/GAG/AGG;rbs_spacer=5-10bp;gc_cont=0.372	24301.6	24480.2	51458.2	10376.1	34834.8	17294.5	22515.1	16867.4	21078.2	77751.9	1520.16	2310.33	1085.43	846.314	611.235	364.676	835.139	3911.44	6958.6	1168.74	328.185	328.319	390.636	342.124	309.282	432.713	686.271	1245.26	1274.3	925.334	270.968	5764.27	4924.21	9960.5	2096.61	6524.31	3823.22	10710.9	5211.99	5507.22	29335	4849	385.584
NODE_33_length_141508_cov_63.605155_125	1	0	19.07	UniRef100_N9HJD5 Gamma-glutamyl phosphate reductase n=2 Tax=Acinetobacter lwoffii TaxID=28090 RepID=N9HJD5_ACILW	Acinetobacter lwoffii	# 136195 # 137526 # 1 # ID=33_125;partial=00;start_type=ATG;rbs_motif=3Base/5BMM;rbs_spacer=13-15bp;gc_cont=0.476																																0	0	0	0	0	0	0	0	0	0	0	0
NODE_306_length_15589_cov_136.025621_7	17	17	645.14	UniRef100_N9HER5 Uncharacterized protein n=1 Tax=Acinetobacter lwoffii ATCC 9957 = CIP 70.31 TaxID=1311804 RepID=N9HER5_ACILW	Acinetobacter lwoffii ATCC 9957 = CIP 70.31	# 7211 # 9442 # 1 # ID=153_7;partial=00;start_type=ATG;rbs_motif=GGA/GAG/AGG;rbs_spacer=5-10bp;gc_cont=0.433	40020.7	672541	2.18656e+06	1.32812e+06	829077	994303	552983	455703	452679	683763	9535.58	9532.21	8713.18	6725.72	8238.09	7573.76	8846.24	10516.4	10055.1	14756.2	8321.61	10429.9	11178.6	10563.7	11451.6	9319.74	11165.1	21942.1	12804.9	13162.1	16679.8	9492.78	135282	423240	268362	155280	219806	263065	140811	118274	257977	30416.6	1590.88
NODE_306_length_15589_cov_136.025621_4	12	10	358.09	UniRef100_N9G5X7 Trigger factor n=1 Tax=Acinetobacter lwoffii ATCC 9957 = CIP 70.31 TaxID=1311804 RepID=N9G5X7_ACILW	Acinetobacter lwoffii ATCC 9957 = CIP 70.31	# 3128 # 4459 # -1 # ID=153_4;partial=00;start_type=ATG;rbs_motif=GGAG/GAGG;rbs_spacer=5-10bp;gc_cont=0.421	899991	717306	1.1811e+06	775214	571153	591657	370495	318320	368725	2.34311e+06	36720.1	54746.2	43834.1	37517.3	37979.5	39497.2	37023.7	38074	48096.8	72350.9	40396.1	37356	42054.8	47784.1	44504.2	45034.9	40095.3	55122.6	37310.9	37576.2	94621	213475	144287	228619	156641	106973	130795	176251	98360.4	96338.8	884033	117130	9136.88
NODE_220_length_33395_cov_135.681854_13	12	8	627.69	UniRef100_N9HAP9 Catechol 1,2-dioxygenase n=1 Tax=Acinetobacter lwoffii ATCC 9957 = CIP 70.31 TaxID=1311804 RepID=N9HAP9_ACILW	Acinetobacter lwoffii ATCC 9957 = CIP 70.31	# 12261 # 13181 # -1 # ID=67_13;partial=00;start_type=ATG;rbs_motif=AGGAG;rbs_spacer=5-10bp;gc_cont=0.463	1.19681e+07	2.12349e+07	8.07608e+06	1.29576e+06	719740	459199	348895	295078	311017	1.09566e+07	101803	208677	57106.4	75977.9	60014.2	60537.3	54623.3	36910.5	89914	81411.6	106053	126633	113142	96192.2	92565.1	86941.4	112256	136900	147243	149470	93296.1	2.83881e+06	4.27141e+06	1.56324e+06	261823	134802	101513	165976	91178.6	81261.2	4.13382e+06	324731	34827.2
NODE_181_length_43116_cov_65.793711_5	9	7	277.64	UniRef100_N9G5R7 Uncharacterized protein n=1 Tax=Acinetobacter lwoffii ATCC 9957 = CIP 70.31 TaxID=1311804 RepID=N9G5R7_ACILW	Acinetobacter lwoffii ATCC 9957 = CIP 70.31	# 2823 # 5153 # 1 # ID=181_5;partial=00;start_type=ATG;rbs_motif=AGGA;rbs_spacer=5-10bp;gc_cont=0.437	70766.1	113706	938854	360530	392200	313773	147132	154759	138471	365651	3946.95	9309.49	3496.66	3467.92	3133.37	3574.67	3219.1	14377.3	13600.1	7116.37	3249.4	4497.11	5466.38	5185.44	6423.8	3658.84	2745.75	4870.93	3792.88	3711.99	15487.9	16785.5	22872.1	181729	72849.2	73456.3	69364.2	69993.3	47820.2	36179.2	137957	12590	1553.71
NODE_306_length_15589_cov_136.025621_5	6	6	213.77	UniRef100_N9HLA8 Uncharacterized protein n=1 Tax=Acinetobacter lwoffii ATCC 9957 = CIP 70.31 TaxID=1311804 RepID=N9HLA8_ACILW	Acinetobacter lwoffii ATCC 9957 = CIP 70.31	# 4725 # 6902 # 1 # ID=153_5;partial=00;start_type=ATG;rbs_motif=GGA/GAG/AGG;rbs_spacer=5-10bp;gc_cont=0.427	3625.84	95661.7	324850	178401	109411	100600	83306	70035.7	53152	214991	711.769	1960.9	1897.3	820.007	979.526	1298.33	820.09	979.52	1475.26	3076.16	1357.82	379.213	371.495	696.338	470.795	592.095	650.881	1609.74	763.67	370.815	847.786	860.038	19242.4	62879.6	36047.8	20492	22239.2	39630.2	21640.9	13887.3	81113.9	2270.4	327.266
NODE_26_length_178412_cov_61.780923_146	3	2	140.3	UniRef100_N9G197 Adenosylhomocysteinase n=1 Tax=Acinetobacter lwoffii ATCC 9957 = CIP 70.31 TaxID=1311804 RepID=N9G197_ACILW	Acinetobacter lwoffii ATCC 9957 = CIP 70.31	# 145881 # 147263 # 1 # ID=26_146;partial=00;start_type=ATG;rbs_motif=AGGAG;rbs_spacer=5-10bp;gc_cont=0.428	39153.8	21995.3	59150.1	26698.1	26359.7	7590.96	17450.6	17341.7	16163.8	127069	2039.16	181.772	1430.2	1294.29	1326.19	1489	2482.07	4677.16	6708.88	527.824	568.986	722.644	432.845	293.23	548.203	603.564	558.719	1058.41	1020.97	431.319	2081.32	9287.17	4424.37	11449.4	5394.65	4936.98	1678.1	8301.59	5358.54	4223.21	47942.1	6504.5	30.337
NODE_104_length_71600_cov_64.498372_34	3	2	106.45	UniRef100_N9FMX4 Uncharacterized protein n=1 Tax=Acinetobacter lwoffii ATCC 9957 = CIP 70.31 TaxID=1311804 RepID=N9FMX4_ACILW	Acinetobacter lwoffii ATCC 9957 = CIP 70.31	# 33300 # 33977 # 1 # ID=104_34;partial=00;start_type=ATG;rbs_motif=GGAGG;rbs_spacer=5-10bp;gc_cont=0.437	36274.7	32699.2	60199.8	4887.68	16614.3	8908.53	5270.54	525.834	2615.85	14479	695.861	1818.48	1154.51	1920.9	239.235	1010.27	926.923	1368.88	1379.59	2504.03	1523.22	639.102	927.197	862.965	716.333	628.939	765.022	1261.66	818.143	560.132	50.4068	8604.25	6577.47	11652.6	987.61	3111.75	1969.37	2507.3	162.482	683.459	5462.77	2219.66	303.496
NODE_309_length_15313_cov_156.298204_2	2	2	46.61	UniRef100_N9H568 Uncharacterized protein n=1 Tax=Acinetobacter lwoffii ATCC 9957 = CIP 70.31 TaxID=1311804 RepID=N9H568_ACILW	Acinetobacter lwoffii ATCC 9957 = CIP 70.31	# 2221 # 2688 # 1 # ID=3_2;partial=00;start_type=ATG;rbs_motif=GGA/GAG/AGG;rbs_spacer=5-10bp;gc_cont=0.462	200654	216807	282462	233592	120469	85245.6	65804	68892.4	75756.3	304315	2658.73	6047.22	3172.83	4189.39	1855.07	944.021	2180.79	3815.35	9403.3	7131.77	3118.4	2626.05	4044.23	3867.02	5224.65	3209.37	3414.24	13889.5	2902.21	2231.99	7035.72	47594.6	43610.9	54674.8	47199.8	22562.9	18844.8	31304.2	21287.6	19793.3	114815	8480.84	1009.25
NODE_26_length_178412_cov_61.780923_94	2	1	43.47	UniRef100_N9HID3 Peptidoglycan-associated lipoprotein n=1 Tax=Acinetobacter lwoffii ATCC 9957 = CIP 70.31 TaxID=1311804 RepID=N9HID3_ACILW	Acinetobacter lwoffii ATCC 9957 = CIP 70.31	# 92503 # 93075 # 1 # ID=26_94;partial=00;start_type=ATG;rbs_motif=GGAG/GAGG;rbs_spacer=5-10bp;gc_cont=0.462	41041	31495.7	49722	1894.04	2115.16	5598.97	9073.91	5587.82	4142.48	19110.1	917.658	614.19	1310.72	435.847	501.584	588.485	933.66	1088.15	308.71	1339.68	1551.78	202.456	308.434	16.0975	49.84	66.5662	247.565	455.839	815.718	10.8019	9.05428	9734.8	6335.38	9624.43	382.711	396.154	1237.74	4316.63	1726.62	1082.33	7210.05	2927.15	102.505
NODE_254_length_24652_cov_116.518112_11	1	1	27.07	UniRef100_N9G3B7 Formate-dependent phosphoribosylglycinamide formyltransferase n=1 Tax=Acinetobacter lwoffii ATCC 9957 = CIP 70.31 TaxID=1311804 RepID=N9G3B7_ACILW	Acinetobacter lwoffii ATCC 9957 = CIP 70.31	# 11836 # 13041 # -1 # ID=101_11;partial=00;start_type=ATG;rbs_motif=GGA/GAG/AGG;rbs_spacer=5-10bp;gc_cont=0.473	8409.82	2800.83	1781.01	3759.7	3102.06	816.604	3820.1	5847.83	3321.4	18504.5	0	0	157.271	73.7388	0.604801	36.8879	258.572	138.774	85.7789	406.104	199.093	87.2864	149.981	134.937	4.7708	0	0	22.391	110.362	36.685	8.99026	1994.78	563.388	344.742	759.689	580.993	180.523	1817.29	1806.97	867.802	6981.56	0	0
NODE_309_length_15313_cov_156.298204_5	1	0	46.11	UniRef100_N9H5T5 Ribosomal protein L11 methyltransferase n=1 Tax=Acinetobacter lwoffii ATCC 9957 = CIP 70.31 TaxID=1311804 RepID=N9H5T5_ACILW	Acinetobacter lwoffii ATCC 9957 = CIP 70.31	# 4827 # 5732 # 1 # ID=3_5;partial=00;start_type=GTG;rbs_motif=GGA/GAG/AGG;rbs_spacer=5-10bp;gc_cont=0.454																																0	0	0	0	0	0	0	0	0	0	0	0
NODE_164_length_47048_cov_64.727768_6	5	5	295.75	UniRef100_N9HAG2 Uncharacterized protein n=1 Tax=Acinetobacter lwoffii NCTC 5866 = CIP 64.10 = NIPH 512 TaxID=981327 RepID=N9HAG2_ACILW	Acinetobacter lwoffii NCTC 5866 = CIP 64.10 = NIPH 512	# 9228 # 9818 # 1 # ID=164_6;partial=00;start_type=ATG;rbs_motif=GGAG/GAGG;rbs_spacer=5-10bp;gc_cont=0.486	199964	365651	483128	74057.6	124719	153694	51341.9	38913.7	84107	201280	5906.82	6810.5	8407.6	9630.72	5671.06	4591.48	19503.8	57952.7	93871.6	20607	11128	5829.5	5124.54	4590.75	4572.85	6475.4	6479.85	20165.1	7503.18	8274.98	22492.5	47430.8	73550.9	93516.6	14964.2	23358.9	33976.4	24424.3	12024.3	21975.1	75941.2	18841.6	1136.64
NODE_149_length_51636_cov_68.546884_42	1	1	30.63	UniRef100_N9H7B0 N5-carboxyaminoimidazole ribonucleotide mutase n=1 Tax=Acinetobacter lwoffii NCTC 5866 = CIP 64.10 = NIPH 512 TaxID=981327 RepID=N9H7B0_ACILW	Acinetobacter lwoffii NCTC 5866 = CIP 64.10 = NIPH 512	# 44149 # 44661 # 1 # ID=149_42;partial=00;start_type=ATG;rbs_motif=GGA/GAG/AGG;rbs_spacer=5-10bp;gc_cont=0.487	23632.8	37012.2	28323.4	12644.2	8346.55	6358.76	1592.27	1076.34	855.3	5583.95	0	62.2859	0	0	0	0	0	0	0	0	0	0	0	0	0	0	0	2.12694	0	0	0	5605.64	7445.03	5482.41	2554.91	1563.25	1405.7	757.474	332.587	223.469	2106.77	0	10.3952
NODE_26_length_178412_cov_61.780923_34	6	5	342.1	UniRef100_N9G9L5 Aminotransferase n=1 Tax=Acinetobacter lwoffii NIPH 478 TaxID=1217668 RepID=N9G9L5_ACILW	Acinetobacter lwoffii NIPH 478	# 31970 # 33205 # 1 # ID=26_34;partial=00;start_type=GTG;rbs_motif=AGGA;rbs_spacer=5-10bp;gc_cont=0.447	961600	694186	419582	210625	254874	132845	180167	199307	167157	1.45795e+06	28563	44835.9	21063.8	34957.7	31971.7	42744	38849.9	60635.9	74405.4	237939	31082	22650.3	20018.1	15497.1	15106.7	14657	18442.9	25588.4	37035.3	29299.5	19445.7	228089	139636	81216.4	42559.2	47736.1	29367.3	85709	61585.4	43674.1	550072	91110.3	7482.9
NODE_207_length_36190_cov_134.641511_5	2	2	60.94	UniRef100_N9G8J8 Uncharacterized protein n=1 Tax=Acinetobacter lwoffii NIPH 478 TaxID=1217668 RepID=N9G8J8_ACILW	Acinetobacter lwoffii NIPH 478	# 4146 # 4823 # -1 # ID=54_5;partial=00;start_type=ATG;rbs_motif=AGGA;rbs_spacer=5-10bp;gc_cont=0.462	61310.1	56134.5	80364.4	79937.5	31911.5	48087.5	19268.4	29135.6	32107.5	127138	414.002	2056.9	454.174	707.447	435.894	545.481	452.95	623.09	776.63	560.911	1527.7	1145.72	1178.88	1052.82	1222.15	959.673	665.359	739.201	618.237	595.475	466.245	14542.6	11291.5	15555.7	16152.3	5976.8	10630.5	9166.36	9002.85	8388.92	47968.1	1320.58	343.287
NODE_30_length_152722_cov_57.442709_121	4	4	148.83	UniRef100_N8TQW7 LPS-assembly protein LptD n=1 Tax=Acinetobacter lwoffii NIPH 715 TaxID=1217669 RepID=N8TQW7_ACILW	Acinetobacter lwoffii NIPH 715	# 124906 # 127359 # 1 # ID=30_121;partial=00;start_type=ATG;rbs_motif=GGA/GAG/AGG;rbs_spacer=3-4bp;gc_cont=0.443	142852	131212	244690	132587	98304	92246.1	57686.4	50215.3	55210.1	133438	699.834	1153.88	924.643	930.47	970.62	1495.08	1247.17	758.938	1373.44	561.759	1620.89	1414.3	1782.74	1429.03	1537	1010.31	1147	4497.61	1664.34	1356.62	1927.28	33884	26393.3	47363.4	26790.7	18411.7	20392.4	27442.5	15516.4	14425.1	50344.9	2232.33	192.577
NODE_178_length_46320_cov_140.052783_12	1	1	25.61	UniRef100_N8TTM3 Uncharacterized protein n=1 Tax=Acinetobacter lwoffii NIPH 715 TaxID=1217669 RepID=N8TTM3_ACILW	Acinetobacter lwoffii NIPH 715	# 10022 # 10354 # -1 # ID=25_12;partial=00;start_type=ATG;rbs_motif=GGAG/GAGG;rbs_spacer=5-10bp;gc_cont=0.453	119508	55449.3	106886	32137.3	59516.2	71486.8	25113.4	14728.7	51380.5	122918	19.7642	48.8651	5.40761	0.69293	4.44397	15.114	16.9317	0	0	13.6071	5.9048	4.23089	10.0366	38.4975	1.90547	0.969064	5.1136	7.99832	3.47086	23.8244	0	28346.9	11153.7	20689.3	6493.69	11147	15803.2	11946.9	4551.13	13424.5	46375.7	63.0438	8.15536
NODE_33_length_141508_cov_63.605155_95	2	0	20.43	UniRef100_N8TMW7 Uncharacterized protein n=1 Tax=Acinetobacter lwoffii NIPH 715 TaxID=1217669 RepID=N8TMW7_ACILW	Acinetobacter lwoffii NIPH 715	# 100263 # 101015 # -1 # ID=33_95;partial=00;start_type=ATG;rbs_motif=None;rbs_spacer=None;gc_cont=0.380																																0	0	0	0	0	0	0	0	0	0	0	0
NODE_31_length_150353_cov_67.749657_103	2	2	114.83	UniRef100_D0SYG4 Dihydrolipoamide acetyltransferase component of pyruvate dehydrogenase complex n=1 Tax=Acinetobacter lwoffii SH145 TaxID=575588 RepID=D0SYG4_ACILW	Acinetobacter lwoffii SH145	# 104101 # 106101 # 1 # ID=31_103;partial=00;start_type=ATG;rbs_motif=AGGAG;rbs_spacer=5-10bp;gc_cont=0.497	28011.9	3010.08	2703.65	5362.4	5523.49	4346.87	3083.73	5605.35	5381.77	49198.5	0	0	0	0	0	0	0	138.604	0	220.836	0	0	0	0	0	0	0	0	0	0	0	6644.33	605.48	523.331	1083.53	1034.51	960.941	1466.99	1732.04	1406.13	18562.1	0	0
NODE_31_length_150353_cov_67.749657_20	1	1	17.94	UniRef100_D0SY84 Oxidoreductase, short chain dehydrogenase/reductase family protein n=1 Tax=Acinetobacter lwoffii SH145 TaxID=575588 RepID=D0SY84_ACILW	Acinetobacter lwoffii SH145	# 19037 # 19783 # -1 # ID=31_20;partial=00;start_type=ATG;rbs_motif=AGGAG;rbs_spacer=5-10bp;gc_cont=0.499	12467.2	9110.88	29455	17457.9	11588.8	10117.4	3589.12	4233.73	5073.74	24688.8	1135.55	0	377.025	320.599	942.42	551.146	734.784	513.241	567.382	0.204758	514.452	810.464	550.627	1533.89	1362.93	1430.87	1246.59	864.384	883.242	1496.26	4158.94	2957.18	1832.66	5701.45	3527.56	2170.5	2236.61	1707.41	1308.21	1325.65	9314.83	3622.17	0
NODE_31_length_150353_cov_67.749657_98	1	1	30.64	UniRef100_D0SYF9 Cell division protein FtsZ n=1 Tax=Acinetobacter lwoffii SH145 TaxID=575588 RepID=D0SYF9_ACILW	Acinetobacter lwoffii SH145	# 97515 # 98708 # 1 # ID=31_98;partial=00;start_type=ATG;rbs_motif=AGGA/GGAG/GAGG;rbs_spacer=11-12bp;gc_cont=0.492	16490.2	5886.75	8735.72	9465.95	10545.2	5144.22	4965.29	8002.05	4044.88	22632.4	9.90441	0	27.6017	52.0471	11.2563	3.85004	94.0747	172.501	94.2665	49.2428	21.8344	4.96283	3.17518	7.96013	4.05454	4.00806	5.07063	125.931	0.585801	4.86817	49.5266	3911.43	1184.12	1690.93	1912.7	1975.05	1137.21	2362.08	2472.62	1056.83	8539	31.5931	0
NODE_207_length_36190_cov_134.641511_9	1	0	16.12	UniRef100_D0SWA8 Putative acetyl-coenzyme A synthetase n=1 Tax=Acinetobacter lwoffii SH145 TaxID=575588 RepID=D0SWA8_ACILW	Acinetobacter lwoffii SH145	# 8575 # 10224 # 1 # ID=54_9;partial=00;start_type=ATG;rbs_motif=GGAG/GAGG;rbs_spacer=5-10bp;gc_cont=0.475																																0	0	0	0	0	0	0	0	0	0	0	0
NODE_119_length_61852_cov_74.412803_30	2	2	52.71	UniRef100_N8QFV4 Uncharacterized protein n=1 Tax=Acinetobacter parvus DSM 16617 = CIP 108168 TaxID=981333 RepID=N8QFV4_9GAMM	Acinetobacter parvus DSM 16617 = CIP 108168	# 36507 # 37646 # -1 # ID=119_30;partial=00;start_type=ATG;rbs_motif=GGA/GAG/AGG;rbs_spacer=5-10bp;gc_cont=0.354	28542.6	4671.61	16018.8	20146.2	9435.57	10797.8	11239.8	11439.6	8085.51	77920.7	1035.15	138.708	881.61	664.73	501.991	906.193	740.412	1333.12	369.971	1377.33	838.526	430.603	817.943	690.502	837.129	258.262	308.844	496.816	447.286	604.047	679.345	6770.23	939.698	3100.67	4070.77	1767.22	2387.01	5346.99	3534.81	2112.55	29398.7	3301.92	23.1497
NODE_324_length_17123_cov_79.339231_10	2	1	55.48	UniRef100_UPI000619B6A3 copper oxidase n=1 Tax=Acinetobacter radioresistens TaxID=40216 RepID=UPI000619B6A3	Acinetobacter radioresistens	# 6964 # 7692 # -1 # ID=78_10;partial=00;start_type=ATG;rbs_motif=None;rbs_spacer=None;gc_cont=0.396	7971.67	10154	15195.8	4580.74	12183.4	5060.88	8292.24	13098.8	7707.73	53837.7	1098.38	487.166	1051.09	1240.05	1313.93	574.336	820.884	258.483	143.095	461.82	392.965	1337.24	1962.48	2094.15	2333.65	1801.53	1629.79	813.032	1311.7	1313.09	2600.82	1890.86	2042.47	2941.37	925.59	2281.86	1118.78	3944.78	4047.49	2013.84	20312.5	3503.63	81.3057
NODE_26_length_178412_cov_61.780923_62	6	5	360.72	UniRef100_C6RS11 Uncharacterized protein n=1 Tax=Acinetobacter radioresistens SK82 TaxID=596318 RepID=C6RS11_ACIRA	Acinetobacter radioresistens SK82	# 58839 # 59567 # -1 # ID=26_62;partial=00;start_type=ATG;rbs_motif=AGGAG;rbs_spacer=5-10bp;gc_cont=0.421	7.03972e+06	4.79127e+06	6.06251e+06	4.96094e+06	3.46869e+06	2.07303e+06	2.34661e+06	2.48224e+06	2.36419e+06	5.31969e+06	35072.7	9469.14	22100	26987.3	33778.7	33846.4	31883.7	28480.1	31440.6	16771.4	20664.8	21963.9	24166	29764.8	31247.7	33675.2	30903.8	109713	31044.5	36715.5	99392.3	1.6698e+06	963767	1.17349e+06	1.00241e+06	649661	458275	1.11633e+06	767007	617705	2.00707e+06	111875	1580.35
NODE_266_length_23018_cov_129.475243_2	5	5	139.53	UniRef100_C6RN33 Uncharacterized protein n=1 Tax=Acinetobacter radioresistens SK82 TaxID=596318 RepID=C6RN33_ACIRA	Acinetobacter radioresistens SK82	# 1763 # 6169 # 1 # ID=113_2;partial=00;start_type=ATG;rbs_motif=AGGA;rbs_spacer=5-10bp;gc_cont=0.369	301420	178034	219733	64577.2	59014.7	89899.4	44849.4	48266.5	41911.2	150880	16943.6	30787.3	19949.5	18215.6	17035.7	19469.6	13102.2	13939.8	13029.1	13099.2	18671.3	15862.8	19199.9	17666	22819.4	19744.3	15093.1	40320.3	21354.9	16666.7	62059.4	71495.9	35811.6	42532.6	13048.6	11053	19873.6	21335.7	14914.2	10950.4	56925.4	54046.7	5138.25
NODE_119_length_61852_cov_74.412803_40	2	1	57	UniRef100_N8WMY1 dTDP-glucose 4,6-dehydratase n=1 Tax=Acinetobacter schindleri NIPH 900 TaxID=1217675 RepID=N8WMY1_9GAMM	Acinetobacter schindleri NIPH 900	# 46040 # 47095 # -1 # ID=119_40;partial=00;start_type=ATG;rbs_motif=GGA/GAG/AGG;rbs_spacer=5-10bp;gc_cont=0.380	14658.1	9633.39	9741.31	11939.1	6457.2	2822.31	5376.06	4344.32	7152.44	29569.6	1037.37	1048.95	2093.1	1898.72	3709.37	3701.9	1959.93	1712.28	523.284	1429.77	1081.03	2042.88	2606.71	4488.67	2169.29	2258.17	2960.09	2202.36	1827.24	2925	7390.34	3476.86	1937.76	1885.58	2412.43	1209.39	623.915	2557.49	1342.39	1868.76	11156.3	3309.01	175.064
NODE_124_length_60129_cov_63.233079_36	13	13	689.64	UniRef100_Q9LAJ4 Outer membrane protein n=1 Tax=Acinetobacter sp. TaxID=472 RepID=Q9LAJ4_ACISP	Acinetobacter sp.	# 31715 # 32764 # 1 # ID=124_36;partial=00;start_type=ATG;rbs_motif=GGAGG;rbs_spacer=5-10bp;gc_cont=0.439	6.27437e+07	5.29959e+07	8.98957e+07	6.36405e+07	3.81435e+07	5.15085e+07	2.03727e+07	1.96009e+07	2.04874e+07	4.07969e+07	319972	569010	355083	442965	327463	347247	318066	462141	524307	523486	352891	358681	379322	345647	372444	335635	354331	1.29447e+06	315415	374500	479836	1.48826e+07	1.06602e+07	1.74006e+07	1.28593e+07	7.14401e+06	1.13867e+07	9.6917e+06	6.05663e+06	5.35285e+06	1.53923e+07	1.02065e+06	94965.1
NODE_267_length_22833_cov_158.153481_9	2	2	113.27	UniRef100_A0A010K8H3 Uncharacterized protein n=1 Tax=Acinetobacter sp. 1566109 TaxID=1310683 RepID=A0A010K8H3_9GAMM	Acinetobacter sp. 1566109	# 10280 # 10849 # -1 # ID=114_9;partial=00;start_type=ATG;rbs_motif=GGA/GAG/AGG;rbs_spacer=5-10bp;gc_cont=0.446	549805	343587	812675	674593	435497	423145	180974	187103	231009	778749	2431.89	2394.92	1776.91	2363.4	3468.68	3049.36	3201.02	2685.85	1940.46	525.426	944.416	1683.93	2114.25	2981.95	2721.46	2205.63	1564.94	5518.41	885.398	1468.79	6087.79	130412	69112.8	157305	136309	81565.6	93542.7	86092.9	57814.5	60356.9	293815	7757.25	399.701
NODE_138_length_55773_cov_59.935227_8	9	9	334.11	UniRef100_A0A1E3GL00 Phosphonate ABC transporter substrate-binding protein n=1 Tax=Acinetobacter sp. 51m TaxID=1856846 RepID=A0A1E3GL00_9GAMM	Acinetobacter sp. 51m	# 8689 # 9720 # 1 # ID=138_8;partial=00;start_type=ATG;rbs_motif=GGA/GAG/AGG;rbs_spacer=5-10bp;gc_cont=0.442	113603	1.35932e+06	4.31938e+06	909172	1.8302e+06	1.42082e+06	1.03062e+06	560397	937612	977718	26086	47458.4	30899.5	63241	32003.6	42808	39141.7	54777.4	58305.6	89249.4	29975.9	24482	20439.4	20758.6	20627.9	21255.3	25293.2	278152	31359	28840.5	40194.4	26946.4	273428	836080	183708	342784	314093	490283	173161	244975	368884	83209.2	7920.58
NODE_119_length_61852_cov_74.412803_44	7	7	337.66	UniRef100_A0A1E3GGD0 Uncharacterized protein n=1 Tax=Acinetobacter sp. 51m TaxID=1856846 RepID=A0A1E3GGD0_9GAMM	Acinetobacter sp. 51m	# 51248 # 52687 # 1 # ID=119_44;partial=00;start_type=ATG;rbs_motif=GGA/GAG/AGG;rbs_spacer=11-12bp;gc_cont=0.438	655484	723820	1.03495e+06	720914	457393	573155	239205	230791	218743	416280	10444	8296.3	8326.48	8005.59	10695.8	11033.1	8106.04	18052.8	18424.9	11058.9	7938.6	8552.21	11359.9	8153.22	9779.86	9391.53	8652.27	17010.1	9278.6	10237	21928	155479	145597	200330	145669	85666.5	126705	113794	71314	57152.3	157058	33314.4	1384.61
NODE_47_length_118146_cov_65.974621_11	6	5	167.92	UniRef100_A0A1E3GI58 Alkaline phosphatase n=1 Tax=Acinetobacter sp. 51m TaxID=1856846 RepID=A0A1E3GI58_9GAMM	Acinetobacter sp. 51m	# 11711 # 13528 # 1 # ID=47_11;partial=00;start_type=ATG;rbs_motif=None;rbs_spacer=None;gc_cont=0.474	9751.34	24214.5	194585	95271.8	74526.4	92303.2	45236.9	41194.9	49513.2	72968.5	8878.85	14754	11659.8	18298.6	13195.9	14462.3	13452.1	13574.4	28684	8806.89	13040.4	15039.1	17877.1	15217.6	17520.5	13966.3	11675.3	7855.1	6861.62	12581.2	46963.4	2312.99	4870.77	37664.8	19250.7	13958.3	20405	21520.1	12729.1	12936.6	27530.3	28321.8	2462.38
NODE_47_length_118146_cov_65.974621_23	5	5	259.49	UniRef100_A0A1E3GI94 Uncharacterized protein n=1 Tax=Acinetobacter sp. 51m TaxID=1856846 RepID=A0A1E3GI94_9GAMM	Acinetobacter sp. 51m	# 25839 # 27185 # -1 # ID=47_23;partial=00;start_type=ATG;rbs_motif=GGA/GAG/AGG;rbs_spacer=11-12bp;gc_cont=0.390	602471	637281	1.04663e+06	577059	372650	443866	254590	249278	275896	583191	9712.66	12078.1	9769.85	9844.44	8346.22	8454.69	10656	17374.1	33104.7	13825.5	12546.3	8704.9	10148.5	10009	7981.33	7719.87	8173.62	22431.7	9049.84	6652.29	23875.7	142904	128190	202590	116601	69794.7	98123.5	121113	77026.5	72084.8	220032	30981.5	2015.77
NODE_184_length_51926_cov_91.316150_17	10	5	450.57	UniRef100_A0A1E3GMB9 Isocitrate dehydrogenase, NADP-dependent n=1 Tax=Acinetobacter sp. 51m TaxID=1856846 RepID=A0A1E3GMB9_9GAMM	Acinetobacter sp. 51m	# 18698 # 20929 # 1 # ID=184_17;partial=00;start_type=ATG;rbs_motif=GGA/GAG/AGG;rbs_spacer=5-10bp;gc_cont=0.453	233083	158525	77341.5	57775	90673.2	43981.6	82911.9	114442	96181.7	802589	10702.1	20386.9	9360.24	12725.3	8317.65	10359.8	8273.79	16638.1	18054.4	9968.26	10880	7456.89	7202.93	5716.72	7772.47	5707.88	5014.75	10898.9	5732.53	6397.31	4981.4	55286.6	31887.4	14970.6	11674.1	16982.4	9722.8	39442.8	35362.4	25129.9	302809	34137.7	3402.47
NODE_246_length_25905_cov_132.935861_1	6	5	236.03	UniRef100_A0A1E3GFQ2 TonB-dependent copper receptor n=1 Tax=Acinetobacter sp. 51m TaxID=1856846 RepID=A0A1E3GFQ2_9GAMM	Acinetobacter sp. 51m	# 454 # 2541 # -1 # ID=93_1;partial=00;start_type=ATG;rbs_motif=GGA/GAG/AGG;rbs_spacer=5-10bp;gc_cont=0.449	368128	144499	44402.1	7309.58	2932.46	2905.06	3262.22	6064.98	1369.73	3159.65	2309.9	2115.59	1616.01	530.48	2437.47	1364.79	1462.73	208.177	1422.97	650.235	534.704	647.038	1223.09	646.222	829.134	1257.85	627.506	425.066	1134.1	908.627	7392.69	87318.8	29066	8594.68	1476.98	549.229	642.209	1551.9	1874.07	357.876	1192.11	7368.11	353.082
NODE_14_length_209058_cov_68.154510_189	3	3	109.64	UniRef100_A0A1E3GLA2 3-isopropylmalate dehydrogenase n=1 Tax=Acinetobacter sp. 51m TaxID=1856846 RepID=A0A1E3GLA2_9GAMM	Acinetobacter sp. 51m	# 205293 # 206372 # 1 # ID=14_189;partial=00;start_type=ATG;rbs_motif=GGA/GAG/AGG;rbs_spacer=5-10bp;gc_cont=0.467	67215.7	60688.7	70198.6	49128.8	28662.7	31761	19391.6	13874.9	13768.8	87335.7	306.807	0	468.739	262.124	620.457	601.403	458.995	461.419	3584.6	0	174.09	297.864	332.078	134.956	237.523	129.445	91.0318	140.006	8.45522	100.94	1070.79	15943.4	12207.6	13588	9927.02	5368.32	7021.25	9224.94	4287.32	3597.44	32950.9	978.655	0
NODE_138_length_55773_cov_59.935227_4	3	3	131.98	UniRef100_A0A1E3GL15 Diaminobutyrate--2-oxoglutarate aminotransferase n=1 Tax=Acinetobacter sp. 51m TaxID=1856846 RepID=A0A1E3GL15_9GAMM	Acinetobacter sp. 51m	# 3796 # 5169 # 1 # ID=138_4;partial=00;start_type=ATG;rbs_motif=3Base/5BMM;rbs_spacer=13-15bp;gc_cont=0.456	107228	38405.8	42067.7	29598.4	37846.2	29977.5	19445.2	24796.7	21868.8	179698	526.875	2675.64	631.362	718.735	611.527	638.162	762.608	1232.21	1562.49	1525.58	670.481	617.012	734.763	505.334	585.798	549.762	747.39	2279.98	698.984	703.661	171.71	25434.1	7725.36	8142.83	5980.7	7088.32	6626.99	9250.43	7662.12	5713.78	67798.3	1680.63	446.552
NODE_47_length_118146_cov_65.974621_36	3	2	53.94	UniRef100_A0A1E3GLV7 Probable cytosol aminopeptidase n=1 Tax=Acinetobacter sp. 51m TaxID=1856846 RepID=A0A1E3GLV7_9GAMM	Acinetobacter sp. 51m	# 37875 # 39323 # -1 # ID=47_36;partial=00;start_type=ATG;rbs_motif=3Base/5BMM;rbs_spacer=13-15bp;gc_cont=0.477	41820.3	24727	17984.6	11410.9	3459.35	1224.84	6644.77	4790.13	2043.73	21582.6	589.93	2157.27	977.006	510.052	788.848	460.199	806.455	1722.51	13498.9	5235.89	3.1943	5.64734	0	0	1.48513	0	1.21344	0	0	0.0260301	1.03226	9919.64	4973.86	3481.2	2305.7	647.911	270.769	3161.04	1480.14	533.978	8142.91	1881.76	360.038
NODE_79_length_83623_cov_69.844163_52	2	2	17.77	UniRef100_A0A1E3GM47 Uncharacterized protein n=1 Tax=Acinetobacter sp. 51m TaxID=1856846 RepID=A0A1E3GM47_9GAMM	Acinetobacter sp. 51m	# 60109 # 61137 # -1 # ID=79_52;partial=00;start_type=ATG;rbs_motif=GGA/GAG/AGG;rbs_spacer=11-12bp;gc_cont=0.450	41708.2	63285.1	68384.2	33625.1	33668.7	48252.9	11106.1	15784.2	14662	40489.6	18970.9	9093.48	10291.7	7754.07	23258.1	14548.5	12808.8	2757.81	1008.07	1603.81	6821.42	16524.3	16807.6	25971.1	20789.1	24014.8	17880.4	7499.95	11440.7	21601.9	57560.6	9893.07	12729.9	13236.8	6794.33	6305.9	10667	5283.38	4877.27	3830.82	15276.3	60513.3	1517.66
NODE_114_length_66475_cov_60.426649_10	2	2	66.11	UniRef100_A0A1E3GG44 Uncharacterized protein n=1 Tax=Acinetobacter sp. 51m TaxID=1856846 RepID=A0A1E3GG44_9GAMM	Acinetobacter sp. 51m	# 9584 # 10747 # -1 # ID=114_10;partial=00;start_type=ATG;rbs_motif=AGGA;rbs_spacer=5-10bp;gc_cont=0.397	36392.8	40131.1	32275.5	3982.77	9335.03	7219.02	1980.45	1980.27	2768.4	162209	7490.58	1841.64	4895.03	5532.49	4910.51	6062.08	5931.14	5630.09	18454.3	4571.45	1068.26	1229.77	1369.76	1228.28	1315.51	1244.72	1310.06	3198.11	1649.61	1568.57	5952.72	8632.27	8072.39	6247.4	804.763	1748.39	1595.87	942.139	611.9	723.316	61199.8	23893.5	307.361
NODE_178_length_46320_cov_140.052783_11	2	2	77.83	UniRef100_A0A1E3GJE2 Uncharacterized protein n=1 Tax=Acinetobacter sp. 51m TaxID=1856846 RepID=A0A1E3GJE2_9GAMM	Acinetobacter sp. 51m	# 7874 # 9820 # -1 # ID=25_11;partial=00;start_type=ATG;rbs_motif=GGAG/GAGG;rbs_spacer=5-10bp;gc_cont=0.454	586433	963401	1.03123e+06	116366	238303	111978	116678	83002.6	186426	447885	4890.88	4686.97	4126.96	4144.28	4570.77	4509.73	5912.56	13443.1	19553.2	10665.3	6786.48	5568.16	5919.12	5065.43	4563.7	4429.24	4365.75	4646.06	4058.92	4023.23	15627.8	139100	193789	199611	23513.1	44632.4	24754.5	55506.1	25647.6	48708.6	168983	15601	782.234
NODE_229_length_30261_cov_127.424253_25	2	2	115.31	UniRef100_A0A1E3GKY8 Uncharacterized protein n=1 Tax=Acinetobacter sp. 51m TaxID=1856846 RepID=A0A1E3GKY8_9GAMM	Acinetobacter sp. 51m	# 25567 # 26154 # 1 # ID=76_25;partial=00;start_type=ATG;rbs_motif=GGA/GAG/AGG;rbs_spacer=5-10bp;gc_cont=0.420	156287	174204	236786	197879	71248.6	113002	68795.5	82876.1	91671.3	235221	15863.8	15922.5	9053.34	19148	19278	20496.6	18871.5	26492.1	35000.4	29794.2	6605.94	6939.69	7153.87	4613.6	3768.08	3581.08	3766.11	4358.86	3863.48	3363.6	9544.53	37070.7	35041.3	45833.4	39983.6	13344.4	24980.8	32727.3	25608.6	23951.5	88746.7	50602.5	2657.39
NODE_238_length_26857_cov_173.559921_7	2	2	57.53	UniRef100_A0A1E3GHU9 Porin n=1 Tax=Acinetobacter sp. 51m TaxID=1856846 RepID=A0A1E3GHU9_9GAMM	Acinetobacter sp. 51m	# 5169 # 6410 # 1 # ID=85_7;partial=00;start_type=ATG;rbs_motif=GGA/GAG/AGG;rbs_spacer=11-12bp;gc_cont=0.469	8498.66	10213.7	18161.4	12039	7574.58	7626.4	2258.23	2666.81	3635.27	8525.02	243.043	0	0	0	63.565	0	0.0509269	0	71.6765	0	273.266	550.437	278.195	68.4128	300.806	109.612	61.7589	15.47	94.469	62.1059	72.0533	2015.86	2054.49	3515.4	2432.61	1418.67	1685.93	1074.28	824.04	949.807	3216.41	775.258	0
NODE_238_length_26857_cov_173.559921_8	2	2	86.75	UniRef100_A0A1E3GHZ4 Glucose dehydrogenase n=1 Tax=Acinetobacter sp. 51m TaxID=1856846 RepID=A0A1E3GHZ4_9GAMM	Acinetobacter sp. 51m	# 6581 # 8983 # 1 # ID=85_8;partial=00;start_type=ATG;rbs_motif=GGA/GAG/AGG;rbs_spacer=5-10bp;gc_cont=0.474	94079.2	101221	139581	14125.3	60693.6	46259.6	31082.4	21321.2	40789.5	90200.9	2135.18	271.565	1270.96	3288.98	2091.38	3163.03	2935.28	3331.25	4762.48	9760.82	861.909	147.589	134.699	372.283	314.916	455.086	523.587	798.991	1338.51	713.821	986.633	22315.3	20360.8	27017.9	2854.17	11367.5	10226.4	14786.5	6588.21	10657.3	34031.9	6810.81	45.3229
NODE_33_length_141508_cov_63.605155_55	1	1	15.3	UniRef100_A0A1E3GIW5 TonB-dependent receptor n=1 Tax=Acinetobacter sp. 51m TaxID=1856846 RepID=A0A1E3GIW5_9GAMM	Acinetobacter sp. 51m	# 59680 # 61806 # -1 # ID=33_55;partial=00;start_type=ATG;rbs_motif=GGA/GAG/AGG;rbs_spacer=5-10bp;gc_cont=0.456	769.07	559.891	2695	182.885	345.426	0	317.667	119.801	172.852	9400.12	0	0	0	0	0	0	0	0	0	0	0	0	0	33.3662	0	0	0	0	7.59123	23.4291	0	182.421	112.622	521.657	36.954	64.6959	0	151.12	37.0184	45.1621	3546.58	0	0
NODE_33_length_141508_cov_63.605155_83	2	1	73.49	UniRef100_A0A1E3GIR5 Outer membrane protein assembly factor BamB n=1 Tax=Acinetobacter sp. 51m TaxID=1856846 RepID=A0A1E3GIR5_9GAMM	Acinetobacter sp. 51m	# 89643 # 90791 # -1 # ID=33_83;partial=00;start_type=ATG;rbs_motif=GGA/GAG/AGG;rbs_spacer=5-10bp;gc_cont=0.477	78470.3	76270.1	104763	10743.2	56970.6	34512.3	20206.7	19654.1	35267.8	61845.5	3377.46	1667.55	1806.3	1506.06	1859.35	1684	1931.35	2282.72	567.123	1712.71	2070.21	3073.6	2413.3	1190.26	2125.64	4052.65	12391.6	13866.9	10378.8	7006.1	1509.59	18612.9	15341.8	20278.4	2170.78	10670.2	7629.48	9612.72	6073.09	9214.62	23333.7	10773.4	278.306
NODE_33_length_141508_cov_63.605155_86	2	1	41.35	UniRef100_A0A1E3GIR7 4-hydroxy-3-methylbut-2-en-1-yl diphosphate synthase (flavodoxin) n=1 Tax=Acinetobacter sp. 51m TaxID=1856846 RepID=A0A1E3GIR7_9GAMM	Acinetobacter sp. 51m	# 92816 # 93937 # -1 # ID=33_86;partial=00;start_type=ATG;rbs_motif=GGA/GAG/AGG;rbs_spacer=5-10bp;gc_cont=0.471	33541.9	15196.3	25470.4	21992	26500	13668.7	24660.1	23411.1	20985.4	66900.1	41253.8	35629.9	35138.6	64286.4	37919.6	41577.9	41237.8	57172.5	44125.1	30274.3	75996.9	65905.2	61483.6	60580.1	69494	58841.3	40454	27927.9	29856.7	45121.8	37517	7956.04	3056.75	4930.17	4443.72	4963.26	3021.68	11731.3	7234	5482.98	25240.8	131591	5946.46
NODE_47_length_118146_cov_65.974621_24	1	1	67.81	UniRef100_A0A1E3GIE4 Uncharacterized protein n=1 Tax=Acinetobacter sp. 51m TaxID=1856846 RepID=A0A1E3GIE4_9GAMM	Acinetobacter sp. 51m	# 27783 # 28517 # 1 # ID=47_24;partial=00;start_type=ATG;rbs_motif=GGAG/GAGG;rbs_spacer=5-10bp;gc_cont=0.388	7057.9	70618.7	119591	121849	59269.9	39510.5	53673.3	45363	39556.6	123306	1128.58	256.912	1013.22	839.909	943.516	812.947	1277.17	699.378	1300.55	3549.88	542.237	321.582	1049.85	688.499	785.625	694.229	613.844	1301.6	1162.32	865.596	2003.99	1674.11	14205	23148.6	24621	11100.8	8734.4	25533.4	14017.1	10335.2	46522.2	3599.95	42.8774
NODE_114_length_66475_cov_60.426649_2	1	1	24.09	UniRef100_A0A1E3GG04 Uncharacterized protein n=1 Tax=Acinetobacter sp. 51m TaxID=1856846 RepID=A0A1E3GG04_9GAMM	Acinetobacter sp. 51m	# 939 # 1361 # -1 # ID=114_2;partial=00;start_type=ATG;rbs_motif=AGGA;rbs_spacer=5-10bp;gc_cont=0.461	68274.9	77725.8	77746.9	9371.33	20185.6	7006.04	5632.8	4523.25	20312.3	49607.6	688.77	2181.45	991.473	515.122	1008.25	974.531	844.46	2893.94	4063.2	1970.73	444.391	750.841	903.828	768.744	922.978	845.969	750.919	1621.68	678.458	191.525	2576.56	16194.6	15634.6	15049.1	1893.58	3780.62	1548.79	2679.63	1397.67	5307.11	18716.5	2197.04	364.073
NODE_119_length_61852_cov_74.412803_5	14	1	556.22	UniRef100_A0A1E3GID4 Aldehyde dehydrogenase n=1 Tax=Acinetobacter sp. 51m TaxID=1856846 RepID=A0A1E3GID4_9GAMM	Acinetobacter sp. 51m	# 6297 # 7808 # 1 # ID=119_5;partial=00;start_type=ATG;rbs_motif=AGGA;rbs_spacer=5-10bp;gc_cont=0.497	61032.5	34756.3	51956.8	12387.5	37794.1	5065.95	13976.3	28242.2	7863.27	142536	1120.67	480.61	637.055	1398.76	1284.42	627.465	642.285	604.216	206.474	310.975	776.938	738.747	664.8	1201.03	920.449	719.64	1062.35	904.136	662.202	1080.23	1092.96	14476.7	6991.25	10057	2503.04	7078.57	1119.91	6648.78	8726.77	2054.48	53777.6	3574.73	80.2115
NODE_119_length_61852_cov_74.412803_8	1	1	62.02	UniRef100_A0A1E3GIC4 N utilization substance protein B homolog n=1 Tax=Acinetobacter sp. 51m TaxID=1856846 RepID=A0A1E3GIC4_9GAMM	Acinetobacter sp. 51m	# 9818 # 10267 # 1 # ID=119_8;partial=00;start_type=ATG;rbs_motif=GGA/GAG/AGG;rbs_spacer=11-12bp;gc_cont=0.453	29525.6	21111	30883.9	27760.5	14955.1	19935.9	12574	12596.7	15147.5	49104.6	460.436	538.739	647.972	899.435	179.197	564.684	80.3626	1111.8	178.283	225.86	474.189	370.796	680.624	1067.39	506.261	488.338	410.307	552.857	397.79	439.902	661.209	7003.39	4246.5	5978.03	5609.32	2800.99	4407.13	5981.69	3892.36	3957.67	18526.7	1468.7	89.913
NODE_138_length_55773_cov_59.935227_3	1	1	17.58	UniRef100_A0A1E3GKU2 Uncharacterized protein n=1 Tax=Acinetobacter sp. 51m TaxID=1856846 RepID=A0A1E3GKU2_9GAMM	Acinetobacter sp. 51m	# 2616 # 3320 # -1 # ID=138_3;partial=00;start_type=ATG;rbs_motif=AGGA;rbs_spacer=5-10bp;gc_cont=0.464	7172.54	10100.3	44596	46819.3	34291	49683.6	37675.1	23779.4	18590.3	10422.6	0	14.8946	0	6.45895	46.4958	0	0	0	0	0	93.2931	0	86.5673	0	0	0	0	0	0	0	0	1701.3	2031.69	8632.21	9460.36	6422.46	10983.3	17922.8	7347.79	4857.19	3932.35	0	2.48585
NODE_138_length_55773_cov_59.935227_16	2	1	29.45	UniRef100_A0A1E3GL25 Adenylosuccinate lyase n=1 Tax=Acinetobacter sp. 51m TaxID=1856846 RepID=A0A1E3GL25_9GAMM	Acinetobacter sp. 51m	# 16279 # 17667 # -1 # ID=138_16;partial=00;start_type=ATG;rbs_motif=AGGA;rbs_spacer=5-10bp;gc_cont=0.446	1.44719e+06	1.98472e+06	1.04005e+06	233109	61689.1	38063	42401.7	51156.6	33758.8	898675	36785.3	41632.7	21714.1	25504.1	20143.8	21435.1	18287.4	13146.4	27579.2	28848.6	76852.6	58504.2	63798.4	53656	46074.7	34057.7	31529.5	36501.4	24603.9	28210.6	10162.4	343270	399228	201317	47102.3	11553.9	8414.41	20171.3	15807.3	8820.35	339061	117338	6948.31
NODE_178_length_46320_cov_140.052783_33	4	1	92.07	UniRef100_A0A1E3GLC1 NADH-quinone oxidoreductase n=1 Tax=Acinetobacter sp. 51m TaxID=1856846 RepID=A0A1E3GLC1_9GAMM	Acinetobacter sp. 51m	# 27188 # 29866 # -1 # ID=25_33;partial=00;start_type=ATG;rbs_motif=AGGA;rbs_spacer=5-10bp;gc_cont=0.480	32086.8	22301.3	24621.5	18479.6	7606.21	10208.8	7243.04	7659.43	8667.43	61396.9	532.764	0	282.531	348.708	311.451	684.223	479.415	0	0	236.27	549.982	223.103	131.935	223.993	42.4191	154.371	241.731	622.55	585.789	425.997	0	7610.89	4485.92	4765.86	3734	1424.59	2256.8	3445.65	2366.75	2264.59	23164.5	1699.41	0
NODE_178_length_46320_cov_140.052783_34	1	1	63.77	UniRef100_A0A1E3GJG2 NADH oxidoreductase (Quinone) subunit F n=1 Tax=Acinetobacter sp. 51m TaxID=1856846 RepID=A0A1E3GJG2_9GAMM	Acinetobacter sp. 51m	# 29878 # 31209 # -1 # ID=25_34;partial=00;start_type=ATG;rbs_motif=GGAG/GAGG;rbs_spacer=5-10bp;gc_cont=0.491	38609.2	13929.7	17336.4	10146.6	6223.17	1570.54	6875.69	6998.45	7451.71	45973.4	63.9725	0.0775293	59.2886	10.3449	101.349	18.9653	13.7282	112.742	66.8919	6.5224	6.46534	10.3687	44.2052	15.5712	166.418	68.0209	12.8966	80.4036	14.9482	4.13518	279.412	9157.99	2801.97	3355.72	2050.24	1165.56	347.192	3270.9	2162.51	1946.95	17345.3	204.059	0.0129393
NODE_195_length_39112_cov_125.248918_33	1	1	56.42	UniRef100_A0A1E3GJ48 Glutamyl-tRNA(Gln) amidotransferase subunit A n=1 Tax=Acinetobacter sp. 51m TaxID=1856846 RepID=A0A1E3GJ48_9GAMM	Acinetobacter sp. 51m	# 35284 # 36762 # 1 # ID=42_33;partial=00;start_type=ATG;rbs_motif=None;rbs_spacer=None;gc_cont=0.473	18673	13947.6	22304.8	9956.34	5102.55	2278.94	2606.45	2675.56	2535.24	21216	5.79774	0	12.2656	85.3688	60.3334	60.0963	145.099	352.343	16.1438	0	35.9636	0	114.091	0	22.7951	89.9939	0	494.237	0.0270652	114.862	100.954	4429.18	2805.56	4317.43	2011.79	955.672	503.795	1239.94	826.743	662.397	8004.58	18.4937	0
NODE_195_length_39112_cov_125.248918_34	3	1	53.02	UniRef100_A0A1E3GJ22 Aspartyl/glutamyl-tRNA(Asn/Gln) amidotransferase subunit B n=1 Tax=Acinetobacter sp. 51m TaxID=1856846 RepID=A0A1E3GJ22_9GAMM	Acinetobacter sp. 51m	# 36762 # 38243 # 1 # ID=42_34;partial=00;start_type=ATG;rbs_motif=AGGAG;rbs_spacer=5-10bp;gc_cont=0.460	12365.6	6025.74	2674.75	6345.72	2099.94	3158.79	2297.59	2687.03	2339.48	23149.9	638.715	0	298.453	183.406	309.411	360.054	353.681	241.625	1742.89	443.484	828.837	647.455	747.881	399.583	575.581	215.404	634.398	247.858	954.244	744.398	557.898	2933.08	1212.08	517.737	1282.22	393.305	698.299	1093	830.286	611.249	8734.23	2037.37	0
NODE_205_length_36427_cov_126.584461_7	2	1	51.23	UniRef100_A0A1E3GKD9 Lysine--tRNA ligase n=1 Tax=Acinetobacter sp. 51m TaxID=1856846 RepID=A0A1E3GKD9_9GAMM	Acinetobacter sp. 51m	# 5392 # 6921 # 1 # ID=52_7;partial=00;start_type=ATG;rbs_motif=GGAG/GAGG;rbs_spacer=5-10bp;gc_cont=0.437	16779	4817.39	8110.83	5989.04	5580.77	5251.22	4438.42	4537.59	3748.74	32466	575.081	0	27.9832	34.4745	48.5346	0	60.4225	1166.75	258.523	156.528	28.7944	58.4096	74.1761	22.8923	34.7599	40.1981	0	447.976	36.8761	30.1681	0	3979.92	969.022	1569.97	1210.15	1045.24	1160.86	2111.44	1402.11	979.454	12249.1	1834.39	0
NODE_205_length_36427_cov_126.584461_16	1	1	21.54	UniRef100_A0A1E3GJ32 NAD+ synthase n=1 Tax=Acinetobacter sp. 51m TaxID=1856846 RepID=A0A1E3GJ32_9GAMM	Acinetobacter sp. 51m	# 14762 # 16387 # -1 # ID=52_16;partial=00;start_type=ATG;rbs_motif=AGGA;rbs_spacer=5-10bp;gc_cont=0.451	43805	22533.6	27980.5	29134.5	22674.3	23947.3	18946.6	20115.6	23445.5	77305.9	1319.19	890.302	1086.23	632.676	854.977	367.721	741.523	1006.96	2788.75	2470.13	209.895	348.312	332.585	164.895	122.146	129.825	227.318	1556.85	588.65	136.508	451.141	10390.4	4532.65	5416.04	5886.95	4246.74	5293.93	9013.24	6215.68	6125.73	29166.8	4207.97	148.587
NODE_205_length_36427_cov_126.584461_26	5	1	173.3	UniRef100_A0A1E3GJ20 Succinate--CoA ligase [ADP-forming] subunit beta n=1 Tax=Acinetobacter sp. 51m TaxID=1856846 RepID=A0A1E3GJ20_9GAMM	Acinetobacter sp. 51m	# 29680 # 30846 # 1 # ID=52_26;partial=00;start_type=ATG;rbs_motif=GGA/GAG/AGG;rbs_spacer=5-10bp;gc_cont=0.446	13831.9	35.2881	0	0	0	0	7416.25	4918.31	6254.75	43805	571.591	853.272	1257.4	832.779	1233.09	957.647	967.583	192.068	1878.52	82.9053	0	55.7971	238.179	53.6367	84.5993	177.018	311.687	2418.55	512.32	467.087	283.766	3280.89	7.09822	0	0	0	0	3528.05	1519.75	1634.21	16527.2	1823.26	142.407
NODE_211_length_35439_cov_133.341228_25	1	1	22.38	UniRef100_A0A1E3GJP7 Uncharacterized protein n=1 Tax=Acinetobacter sp. 51m TaxID=1856846 RepID=A0A1E3GJP7_9GAMM	Acinetobacter sp. 51m	# 29043 # 29732 # 1 # ID=58_25;partial=00;start_type=ATG;rbs_motif=GGA/GAG/AGG;rbs_spacer=5-10bp;gc_cont=0.430	9117.59	10597.9	26399.8	15383.1	11424.6	16469.4	5891.67	7021.98	4666.17	7606.28	106.916	0	427.905	182.766	296.011	393.76	366.668	88.2403	385.444	1058.94	0.472057	0	0	30.7226	0	1.05077	0	61.9567	44.3411	0	36.1119	2162.67	2131.77	5110.08	3108.33	2139.74	3640.8	2802.78	2169.78	1219.16	2869.78	341.04	0
NODE_222_length_33860_cov_81.295844_16	1	1	34.37	UniRef100_A0A1E3GJA2 Pilus assembly protein PilG n=1 Tax=Acinetobacter sp. 51m TaxID=1856846 RepID=A0A1E3GJA2_9GAMM	Acinetobacter sp. 51m	# 21126 # 21509 # 1 # ID=222_16;partial=00;start_type=ATG;rbs_motif=GGA/GAG/AGG;rbs_spacer=5-10bp;gc_cont=0.385	11294.9	2363.41	3303.43	3055.51	1330.74	0	2378.26	2067.33	2886.62	48284.8	904.309	193.757	435.537	269.844	1405.8	820.71	971.444	158.724	350.383	445.967	585.537	775.153	787.065	1243.85	1475.73	1068.18	1217.58	524.899	503.662	1367.57	1705.35	2679.12	475.402	639.428	617.401	249.238	0	1131.38	638.8	754.204	18217.4	2884.57	32.3372
NODE_238_length_26857_cov_173.559921_9	1	1	30	UniRef100_A0A1E3GJU2 TonB-dependent receptor n=1 Tax=Acinetobacter sp. 51m TaxID=1856846 RepID=A0A1E3GJU2_9GAMM	Acinetobacter sp. 51m	# 9372 # 11543 # 1 # ID=85_9;partial=00;start_type=ATG;rbs_motif=GGA/GAG/AGG;rbs_spacer=5-10bp;gc_cont=0.439	12838.7	15588	27303	17919.1	11869.5	11386.9	4334.14	4060.68	4328.06	13717.3	285.713	226.224	176.5	717.93	137.922	183.222	150.143	584.884	636.305	1074.81	312.058	113.943	335.977	336.719	315.924	252.353	181.93	138.39	283.703	293.965	93.0803	3045.3	3135.53	5284.91	3620.75	2223.07	2517.25	2061.83	1254.74	1130.82	5175.42	911.369	37.7557
NODE_79_length_83623_cov_69.844163_66	1	0	32.01	UniRef100_A0A1E3GMD0 Peroxidase n=1 Tax=Acinetobacter sp. 51m TaxID=1856846 RepID=A0A1E3GMD0_9GAMM	Acinetobacter sp. 51m	# 75750 # 76391 # -1 # ID=79_66;partial=00;start_type=ATG;rbs_motif=GGAG/GAGG;rbs_spacer=5-10bp;gc_cont=0.439																																0	0	0	0	0	0	0	0	0	0	0	0
NODE_26_length_178412_cov_61.780923_93	2	2	61.5	UniRef100_A0A1J6Y0Y3 Protein TolB n=1 Tax=Acinetobacter sp. AR2-3 TaxID=1891969 RepID=A0A1J6Y0Y3_9GAMM	Acinetobacter sp. AR2-3	# 91162 # 92448 # 1 # ID=26_93;partial=00;start_type=ATG;rbs_motif=GGA/GAG/AGG;rbs_spacer=5-10bp;gc_cont=0.490	22188.5	32820.4	58552.9	22427.6	14898.3	7429.81	9938.66	10358.2	14021.2	37961.7	290.9	298.611	286.112	473.139	617.454	356.209	515.408	158.355	1555.37	91.473	656.524	911.108	989.966	1665.46	1074.62	876.44	719.217	653.699	1108.48	667.976	854.847	5263.04	6601.85	11333.8	4531.74	2790.35	1642.47	4728.01	3200.65	3663.39	14322.6	927.914	49.8367
NODE_31_length_150353_cov_67.749657_133	2	2	113.69	UniRef100_A0A1J6XAR3 Putative porin n=1 Tax=Acinetobacter sp. AR2-3 TaxID=1891969 RepID=A0A1J6XAR3_9GAMM	Acinetobacter sp. AR2-3	# 141106 # 141999 # -1 # ID=31_133;partial=00;start_type=ATG;rbs_motif=None;rbs_spacer=None;gc_cont=0.412	540719	384858	351374	163690	82141.4	101660	35145.7	32663.3	29678.9	271591	1839.09	654.335	525.353	913.571	837.871	1160.96	498.091	1614.14	6068.66	12067.3	195.223	268.538	202.59	7.305	232.571	123.055	120.242	235.69	495.181	181.958	48.9671	128257	77414.4	68013.7	33075.4	15384.5	22473.5	16719.5	10092.9	7754.38	102469	5866.33	109.205
NODE_82_length_80640_cov_58.261711_13	1	1	14.48	UniRef100_A0A1J6WRI5 Uncharacterized protein n=1 Tax=Acinetobacter sp. AR2-3 TaxID=1891969 RepID=A0A1J6WRI5_9GAMM	Acinetobacter sp. AR2-3	# 14497 # 14994 # 1 # ID=82_13;partial=00;start_type=ATG;rbs_motif=GGA/GAG/AGG;rbs_spacer=5-10bp;gc_cont=0.388	46864.7	72285.9	50952.4	28484.8	23477.7	24441.3	10716.6	10900	10267.1	14415.8	220687	53245.8	88071	16837.3	200754	252002	252533	46731.8	4631.45	3308.21	23275.1	33717.7	19639	42475.6	17195.5	40838.6	23442.3	3115.5	19004.4	48135.1	103609	11116.2	14540.4	9862.6	5755.68	4397.21	5403.13	5098.1	3368.07	2682.56	5438.93	703947	8886.48
NODE_14_length_209058_cov_68.154510_187	1	0	27.23	UniRef100_A0A1J6WNI9 3-isopropylmalate dehydratase small subunit n=1 Tax=Acinetobacter sp. AR2-3 TaxID=1891969 RepID=A0A1J6WNI9_9GAMM	Acinetobacter sp. AR2-3	# 203949 # 204599 # 1 # ID=14_187;partial=00;start_type=ATG;rbs_motif=AGGAG;rbs_spacer=5-10bp;gc_cont=0.412																																0	0	0	0	0	0	0	0	0	0	0	0
NODE_219_length_33527_cov_121.774618_8	5	4	226.39	UniRef100_N9QCT6 Uncharacterized protein n=1 Tax=Acinetobacter sp. CIP 101966 TaxID=1144662 RepID=N9QCT6_9GAMM	Acinetobacter sp. CIP 101966	# 7249 # 7779 # 1 # ID=66_8;partial=00;start_type=ATG;rbs_motif=AGGA;rbs_spacer=5-10bp;gc_cont=0.476	3.23244e+06	1.78718e+06	1.86057e+06	1.89264e+06	1.08798e+06	936723	788202	976884	1.61351e+06	5.81464e+06	43988.1	37808.9	33428.6	38635.9	34926.5	40555.4	34113.4	45127.1	66104.5	64661.3	23767	22806.8	24755.5	21634.5	20654	18697.6	16574.9	21535.9	16654.1	15922.6	14709.9	766725	359493	360141	382429	203772	207077	374963	301855	421570	2.19381e+06	140313	6310.12
NODE_31_length_150353_cov_67.749657_129	3	3	113.9	UniRef100_N9QKU4 Uncharacterized protein n=1 Tax=Acinetobacter sp. CIP 101966 TaxID=1144662 RepID=N9QKU4_9GAMM	Acinetobacter sp. CIP 101966	# 136226 # 137932 # 1 # ID=31_129;partial=00;start_type=ATG;rbs_motif=AGGA;rbs_spacer=5-10bp;gc_cont=0.483	226856	158848	367316	17812	145576	42900.5	73069.3	42956.9	100224	239862	3333.71	2384.79	3398.77	3076.84	3517.98	3582.4	4014.24	5977.74	8826.27	16942.4	3321.39	2794.39	2209.97	3655.09	2309.37	2606.84	1410.78	9694.34	3677.21	1031.48	18297.1	53809.7	31952.3	71099.4	3599.12	27265.4	9483.82	34760.5	13273.6	26186.2	90497.5	10633.9	398.011
NODE_222_length_33860_cov_81.295844_2	3	3	98.28	UniRef100_N9P0A6 Uncharacterized protein n=1 Tax=Acinetobacter sp. CIP 101966 TaxID=1144662 RepID=N9P0A6_9GAMM	Acinetobacter sp. CIP 101966	# 2468 # 3265 # 1 # ID=222_2;partial=00;start_type=ATG;rbs_motif=AGGAG;rbs_spacer=5-10bp;gc_cont=0.391	129563	2255.42	8117.84	882.709	16599.9	17.6215	1750.76	1408.88	875.405	79307.1	92.563	0	60.717	96.5499	69.361	248.542	131.257	0	0	0	0	0	169.76	0	94.9598	0	0	0	0	2.37709	0	30731.9	453.68	1571.33	178.361	3109.04	3.89551	832.868	435.341	228.722	29921.8	295.258	0
NODE_119_length_61852_cov_74.412803_20	2	2	90.82	UniRef100_N9NVN7 Uncharacterized protein n=1 Tax=Acinetobacter sp. CIP 101966 TaxID=1144662 RepID=N9NVN7_9GAMM	Acinetobacter sp. CIP 101966	# 24661 # 26031 # 1 # ID=119_20;partial=00;start_type=ATG;rbs_motif=GGA/GAG/AGG;rbs_spacer=5-10bp;gc_cont=0.447	31433.4	19409.6	11731.5	18430.1	14475.6	14841.1	11396.6	14193.2	9058.1	72483	1820.92	7806.27	1743.11	2836.45	1618.33	1699.84	1891.05	3768.07	3050.88	1302.57	2350.82	2883.64	3232.59	2451.55	3180.73	3264.41	3418.52	6348.54	3875.04	3130.38	8540.37	7455.91	3904.25	2270.81	3724.01	2711.18	3280.85	5421.56	4385.68	2366.66	27347.2	5808.36	1302.83
NODE_14_length_209058_cov_68.154510_147	1	1	25.39	UniRef100_N9QL63 Glycine--tRNA ligase beta subunit n=1 Tax=Acinetobacter sp. CIP 101966 TaxID=1144662 RepID=N9QL63_9GAMM	Acinetobacter sp. CIP 101966	# 155427 # 157496 # -1 # ID=14_147;partial=00;start_type=ATG;rbs_motif=AGGAG;rbs_spacer=5-10bp;gc_cont=0.447	6774.23	175.314	1032.87	2220.36	2165.37	555.467	1739.1	2010.83	2781.87	21608.6	239.132	0	0	0	0	0	28.2471	0	195.003	0	0	82.9834	5.84138e-07	0	0	0	0	0	109.239	63.5457	0	1606.83	35.2645	199.927	448.648	405.558	122.794	827.323	621.344	726.834	8152.72	762.784	0
NODE_220_length_33395_cov_135.681854_5	6	5	310.15	UniRef100_N9NHX3 Beta-ketoadipyl-CoA thiolase n=1 Tax=Acinetobacter sp. CIP 102136 TaxID=1144665 RepID=N9NHX3_9GAMM	Acinetobacter sp. CIP 102136	# 4409 # 5614 # -1 # ID=67_5;partial=00;start_type=ATG;rbs_motif=GGA/GAG/AGG;rbs_spacer=5-10bp;gc_cont=0.500	1.16733e+06	1.60825e+06	348688	97142.5	51158.2	39389.9	46791.5	36787.5	36926.4	542943	8390.63	11769.1	4923.96	6888.25	5337.08	4865.6	6009.61	7800.99	30849.1	30565.7	4886.21	4140.59	5796.85	6428.88	7929.77	7111.07	5100.77	8558.13	6719.88	5969.19	24129.5	276886	323500	67493.8	19628.7	9581.58	8707.75	22259.6	11367.3	9647.97	204847	26764.5	1964.21
NODE_66_length_97517_cov_60.743295_35	4	4	155.86	UniRef100_N9PVY1 Uncharacterized protein n=1 Tax=Acinetobacter sp. CIP 102136 TaxID=1144665 RepID=N9PVY1_9GAMM	Acinetobacter sp. CIP 102136	# 33940 # 37116 # -1 # ID=66_35;partial=00;start_type=ATG;rbs_motif=AGGAG;rbs_spacer=5-10bp;gc_cont=0.482	342967	317200	313295	23389.2	64423.2	33756.7	52495.9	39588.3	53433.9	173496	540.672	381.494	434.629	257.721	175.153	217.916	397.193	862.211	1912.01	377.087	1126.13	1146.12	1182.96	373.746	982.262	629.557	1587.51	5714.35	1645.22	2187.58	2382.87	81350.7	63805.1	60643	4726.06	12066	7462.44	24973.3	12232.7	13961	65458.2	1724.64	63.6695
NODE_30_length_152722_cov_57.442709_86	7	3	176.25	UniRef100_N9NF25 Malate synthase G n=1 Tax=Acinetobacter sp. CIP 102136 TaxID=1144665 RepID=N9NF25_9GAMM	Acinetobacter sp. CIP 102136	# 95003 # 97168 # -1 # ID=30_86;partial=00;start_type=ATG;rbs_motif=AGGA;rbs_spacer=5-10bp;gc_cont=0.439	142243	87408.4	84339.1	32218	55304.3	14081.3	41120.7	56079	38898.9	274187	3001.05	2168.44	1952.73	2857.19	2401.3	2966.08	2314.12	8578.08	5074.1	3249.32	5892.97	5760.79	6360.6	4019.16	3925.02	3497.84	4167.23	3111.41	3317.62	4153.08	3437.12	33739.7	17582.3	16325.1	6510.01	10358.1	3112.88	19561.9	17328.3	10163.3	103448	9572.77	361.902
NODE_219_length_33527_cov_121.774618_22	3	2	85.78	UniRef100_N9Q2B3 Cysteine synthase n=1 Tax=Acinetobacter sp. CIP 102136 TaxID=1144665 RepID=N9Q2B3_9GAMM	Acinetobacter sp. CIP 102136	# 24487 # 25485 # 1 # ID=66_22;partial=00;start_type=ATG;rbs_motif=GGA/GAG/AGG;rbs_spacer=5-10bp;gc_cont=0.470	113085	81699.3	99307	75124.2	39646.7	48909.3	18778.4	21282.1	21538.7	66535.3	473.555	248.886	703.14	688.436	835.487	460.762	697.319	655.148	1275.62	1301.49	702.012	774.654	543.419	719.521	1001.8	642.126	652.38	2403.42	309.681	395.992	625.629	26823.4	16433.9	19222.3	15179.7	7425.55	10812.2	8933.25	6576.14	5627.54	25103.1	1510.55	41.5378
NODE_149_length_51636_cov_68.546884_6	23	18	938.99	UniRef100_N9N662 Chaperone protein DnaK n=1 Tax=Acinetobacter sp. CIP 51.11 TaxID=1144670 RepID=N9N662_9GAMM	Acinetobacter sp. CIP 51.11	# 5047 # 6987 # 1 # ID=149_6;partial=00;start_type=ATG;rbs_motif=GGAG/GAGG;rbs_spacer=5-10bp;gc_cont=0.439	3.03275e+06	1.53241e+06	4.40762e+06	2.16093e+06	2.23521e+06	1.08606e+06	934153	1.11378e+06	886492	3.48086e+06	35862.7	34718	32483	37582	30932.8	28655.9	46463.4	116133	152893	61322.9	28490.3	25978.3	25511.4	25330.2	24151.5	23996.7	25757.9	44729	27336.3	29168.3	46391.2	719358	308246	853160	436641	418638	240091	444394	344157	231619	1.3133e+06	114395	5794.27
NODE_14_length_209058_cov_68.154510_54	4	4	175.57	UniRef100_N9PG26 Fatty acid oxidation complex subunit alpha n=1 Tax=Acinetobacter sp. CIP 51.11 TaxID=1144670 RepID=N9PG26_9GAMM	Acinetobacter sp. CIP 51.11	# 48148 # 50298 # -1 # ID=14_54;partial=00;start_type=ATG;rbs_motif=AGGAG;rbs_spacer=5-10bp;gc_cont=0.487	249555	93329.6	63194.4	49803.5	90646.5	36806	79141.5	83608.3	85954.8	320856	2986.78	372.841	1566.36	1623.22	1718.55	2673.39	1931.75	1211.24	2109.09	4989.64	2470.48	2176.74	1634.54	1647.47	1438.56	1020.96	1848.87	3269.03	2901.14	2294.45	4755.4	59193.6	18773.3	12232.2	10063.4	16977.4	8136.54	37649.1	25834.8	22457.9	121056	9527.24	62.2254
NODE_164_length_47048_cov_64.727768_4	4	3	63.29	UniRef100_N9MW66 Uncharacterized protein n=1 Tax=Acinetobacter sp. CIP 51.11 TaxID=1144670 RepID=N9MW66_9GAMM	Acinetobacter sp. CIP 51.11	# 3070 # 7551 # 1 # ID=164_4;partial=00;start_type=ATG;rbs_motif=AGxAGG/AGGxGG;rbs_spacer=5-10bp;gc_cont=0.474	22832.3	13970.7	31239.6	8605.89	42237.1	8947.15	15433.9	17714.3	21573.6	62809.5	6306.33	2890.91	4051.19	5864.17	5223.62	2980.06	7583.23	21007.5	40162.6	9234.5	3200.01	2396.24	3150.95	2851.46	2845.18	3182.52	3154.56	2900.23	4282.73	3725.86	6065.89	5415.76	2810.22	6046.89	1738.92	7910.72	1977.9	7342.2	5473.67	5636.66	23697.4	20115.9	482.48
NODE_220_length_33395_cov_135.681854_15	5	3	120.94	UniRef100_N9N0L9 Muconate cycloisomerase 1 n=1 Tax=Acinetobacter sp. CIP 51.11 TaxID=1144670 RepID=N9N0L9_9GAMM	Acinetobacter sp. CIP 51.11	# 13640 # 14749 # -1 # ID=67_15;partial=00;start_type=ATG;rbs_motif=None;rbs_spacer=None;gc_cont=0.450	661958	523870	362384	103498	55055.6	27199.6	25470.8	29713.4	23634.9	314330	3725.29	11501.6	1912.92	2125.31	2679.77	2697.61	2203.77	3079.76	5826.44	12324.4	1340.67	3982.6	6169.23	3158.02	6872.88	2297.82	1290.3	4425.09	1515.97	921.774	8303.88	157014	105377	70144.8	20913	10311.5	6012.88	12116.9	9181.37	6175.22	118594	11882.9	1919.56
NODE_14_length_209058_cov_68.154510_176	3	2	126.07	UniRef100_N9PRH5 Catalase n=1 Tax=Acinetobacter sp. CIP 51.11 TaxID=1144670 RepID=N9PRH5_9GAMM	Acinetobacter sp. CIP 51.11	# 191588 # 193108 # -1 # ID=14_176;partial=00;start_type=ATG;rbs_motif=GGAG/GAGG;rbs_spacer=5-10bp;gc_cont=0.492	398676	124137	137201	56218.9	108297	68145.8	92668.3	59255.6	70394.8	148543	8636.96	5643.75	7571.76	6393.03	8013.51	9234.56	6757.57	6472.41	7541.45	3827.56	10638.5	13158	11423.8	10026.6	6316.1	8926.9	9761.47	16027.1	12072.7	12365.8	1471.09	94564.7	24970.3	26557.3	11359.7	20283.2	15064.7	44084.1	18309.9	18392.5	56043.8	27550.2	941.916
NODE_33_length_141508_cov_63.605155_121	2	2	43.15	UniRef100_N9N4D5 Uncharacterized protein n=1 Tax=Acinetobacter sp. CIP 51.11 TaxID=1144670 RepID=N9N4D5_9GAMM	Acinetobacter sp. CIP 51.11	# 130175 # 132361 # -1 # ID=33_121;partial=00;start_type=ATG;rbs_motif=4Base/6BMM;rbs_spacer=13-15bp;gc_cont=0.477	56587.1	36192.7	32755.3	9455.01	24569.6	38458.4	23630.5	15029.7	14352.4	15728.4	811.699	967.198	1154.72	1941.65	1169.18	1434.01	1376.42	1823.29	7309.81	4545.72	962.753	263.79	288.128	60.6229	1171.64	232.704	92.3756	3329.29	434.85	417.023	890.047	13422.3	7280.19	6340.27	1910.49	4601.71	8501.81	11241.5	4644.15	3749.93	5934.16	2589.16	161.421
NODE_124_length_60129_cov_63.233079_53	3	2	96.19	UniRef100_N9N000 2-methylisocitrate dehydratase, Fe/S-dependent n=1 Tax=Acinetobacter sp. CIP 51.11 TaxID=1144670 RepID=N9N000_9GAMM	Acinetobacter sp. CIP 51.11	# 50049 # 52667 # 1 # ID=124_53;partial=00;start_type=ATG;rbs_motif=GGA/GAG/AGG;rbs_spacer=5-10bp;gc_cont=0.483	14092	3502.54	1377.88	908.81	5113.38	529.507	6587.24	8773.58	7842.06	43994.9	782.589	0	1031.16	720.539	259.549	199.501	124.616	375.688	592.108	303.248	69.5677	893.35	604.361	403.01	84.8217	0	104.335	529.913	0	38.8861	172.525	3342.59	704.538	266.709	183.635	957.7	117.056	3133.67	2711.02	2048.94	16598.8	2496.31	0
NODE_115_length_66351_cov_59.981206_3	1	1	27.48	UniRef100_N9P8J3 Uncharacterized protein n=1 Tax=Acinetobacter sp. CIP 51.11 TaxID=1144670 RepID=N9P8J3_9GAMM	Acinetobacter sp. CIP 51.11	# 1947 # 3188 # 1 # ID=115_3;partial=00;start_type=ATG;rbs_motif=AGGA;rbs_spacer=5-10bp;gc_cont=0.440	10677.1	18721.3	22795.7	4534.8	4953.88	8903.52	2238.57	789.724	4418.84	12516.5	302.237	362.233	651.103	325.338	81.1557	32.8757	45.0471	2.86298	194.487	124.608	1535.87	569.231	253.534	596.14	438.666	427.072	231.609	1853.53	84.0556	737.562	3090.89	2532.57	3765.8	4412.46	916.307	927.828	1968.26	1064.93	244.023	1154.54	4722.35	964.076	60.4549
NODE_211_length_35439_cov_133.341228_26	1	0	26.24	UniRef100_N9PNP3 Uncharacterized protein n=1 Tax=Acinetobacter sp. CIP 51.11 TaxID=1144670 RepID=N9PNP3_9GAMM	Acinetobacter sp. CIP 51.11	# 30100 # 30651 # 1 # ID=58_26;partial=00;start_type=ATG;rbs_motif=GGA/GAG/AGG;rbs_spacer=5-10bp;gc_cont=0.446																																0	0	0	0	0	0	0	0	0	0	0	0
NODE_82_length_80640_cov_58.261711_12	12	10	447.11	UniRef100_N9P900 Outer membrane protein assembly factor BamA n=1 Tax=Acinetobacter sp. CIP 64.7 TaxID=1144673 RepID=N9P900_9GAMM	Acinetobacter sp. CIP 64.7	# 11912 # 14416 # 1 # ID=82_12;partial=00;start_type=ATG;rbs_motif=GGA/GAG/AGG;rbs_spacer=5-10bp;gc_cont=0.409	682629	748298	1.35739e+06	658027	503948	590633	272702	233127	214261	618094	22398.2	69692.4	23297.4	37566.1	17285.5	16586.7	26234.6	64192.2	60121.6	34981	45172.9	34755.8	40210.2	37934.5	39437	49632.7	51960.5	52613.4	35665.7	57548.1	64611.7	161918	150521	262744	132962	94385.9	130568	129730	72035.8	55981.1	233201	71445.8	11631.3
NODE_88_length_86367_cov_122.581055_36	6	6	221.05	UniRef100_N9QJD7 Uncharacterized protein n=1 Tax=Acinetobacter sp. CIP 64.7 TaxID=1144673 RepID=N9QJD7_9GAMM	Acinetobacter sp. CIP 64.7	# 38466 # 39143 # 1 # ID=88_36;partial=00;start_type=ATG;rbs_motif=GGAG/GAGG;rbs_spacer=5-10bp;gc_cont=0.466	2.30832e+06	1.06744e+06	964301	1.38144e+06	772875	603338	468496	724174	841164	3.90894e+06	6706.31	10908.4	9499.88	11130.4	8455.51	15152.6	18776.9	7688.99	6741.45	11849.4	9383.41	9670.19	12273.2	10881	11599.5	8276.07	7689.07	15518.5	7360.56	6792.46	34092.8	547528	214716	186655	279136	144754	133377	222872	223768	219776	1.47481e+06	21391.8	1820.56
NODE_178_length_46320_cov_140.052783_42	3	3	80.66	UniRef100_N9QMH5 Ribonucleoside-diphosphate reductase n=1 Tax=Acinetobacter sp. CIP 64.7 TaxID=1144673 RepID=N9QMH5_9GAMM	Acinetobacter sp. CIP 64.7	# 38834 # 41671 # 1 # ID=25_42;partial=00;start_type=ATG;rbs_motif=GGAG/GAGG;rbs_spacer=5-10bp;gc_cont=0.466	39612	4654.73	1704.05	1171.04	3018.05	1057.75	4927.37	5122.14	2702.85	86175	944.459	341.344	443.167	578.295	419.764	421.091	218.16	1029.02	341.763	242.153	771.037	1481.92	503.7	454.336	620.263	391.531	460.671	949.046	577.094	595.404	113.413	9395.85	936.303	329.845	236.621	565.259	233.832	2344.04	1582.73	706.188	32513	3012.64	56.9688
NODE_587_length_4009_cov_127.069297_1	1	1	22.59	UniRef100_N9PDM5 Uncharacterized protein n=1 Tax=Acinetobacter sp. CIP 64.7 TaxID=1144673 RepID=N9PDM5_9GAMM	Acinetobacter sp. CIP 64.7	# 83 # 1942 # 1 # ID=128_1;partial=00;start_type=TTG;rbs_motif=None;rbs_spacer=None;gc_cont=0.368	218.615	7392.13	8475.74	32264.6	74832.2	76555.4	113150	132266	110464	23386.2	18445.1	66370.9	33534.7	35220.7	25299.2	22940.7	22097	31278.2	12627.1	19825.2	52345.4	78068.1	86628.6	106202	108298	106210	118057	199493	93463.2	119756	15659.1	51.8548	1486.93	1640.61	6519.42	14015.6	16923.7	53827.6	40870	28861.6	8823.4	58836.3	11077
NODE_54_length_140305_cov_9.280499_73	5	5	278.77	UniRef100_A0A0A0CCY4 ABC transporter substrate-binding protein n=1 Tax=Actinotalea fermentans ATCC 43279 = JCM 9966 = DSM 3133 TaxID=862422 RepID=A0A0A0CCY4_9CELL	Actinotalea fermentans ATCC 43279 = JCM 9966 = DSM 3133	# 73420 # 74664 # -1 # ID=54_73;partial=00;start_type=ATG;rbs_motif=GGAG/GAGG;rbs_spacer=5-10bp;gc_cont=0.706	20606.3	22836.3	41124	15457.6	42893.4	643493	1.61876e+06	1.36964e+06	1.28892e+06	283596	68160.8	21072.2	62552.9	39962.8	92334.1	57316.9	73642.7	20592.3	23386.4	11398	33260.5	44418.6	50135.7	65159.4	101614	121095	121396	176898	213656	198881	111359	4887.75	4593.53	7960.15	3123.39	8033.62	142254	770075	423215	336763	106998	217419	3516.85
NODE_7_length_472643_cov_22.198801_357	1	1	44.1	UniRef100_A0A1E4V902 dTDP-4-amino-4,6-dideoxygalactose transaminase n=1 Tax=Aeromonas sp. DNP9 TaxID=1535548 RepID=A0A1E4V902_9GAMM	Aeromonas sp. DNP9	# 383579 # 384727 # 1 # ID=7_357;partial=00;start_type=ATG;rbs_motif=AGGAG;rbs_spacer=5-10bp;gc_cont=0.607	1.09063	165.876	0	0	0	0	173.289	189.447	0	370.533	7261.84	12.2874	2135.95	358.315	2081.83	792.25	1019.25	122.964	175.99	0	256.063	190.279	326.611	264.585	179.183	639.958	1528.49	1490.74	3208.05	2498.77	1366.64	0.258695	33.366	0	0	0	0	82.4369	58.5388	0	139.798	23163.8	2.05072
NODE_278_length_35648_cov_17.771472_37	1	0	85.34	UniRef100_E8TUS7 Cell shape determining protein, MreB/Mrl family n=3 Tax=Alicycliphilus TaxID=201096 RepID=E8TUS7_ALIDB	Alicycliphilus	# 35468 # 35647 # -1 # ID=278_37;partial=01;start_type=Edge;rbs_motif=None;rbs_spacer=None;gc_cont=0.706																																0	0	0	0	0	0	0	0	0	0	0	0
NODE_786_length_6503_cov_8.021247_1	1	0	79.1	UniRef100_E8TXT4 Succinate--CoA ligase [ADP-forming] subunit beta n=3 Tax=Alicycliphilus TaxID=201096 RepID=E8TXT4_ALIDB	Alicycliphilus	# 3 # 419 # 1 # ID=249_1;partial=10;start_type=Edge;rbs_motif=None;rbs_spacer=None;gc_cont=0.624																																0	0	0	0	0	0	0	0	0	0	0	0
NODE_63_length_133099_cov_9.353116_93	2	0	73.86	UniRef100_F4GD56 Acetyl-CoA acetyltransferase n=1 Tax=Alicycliphilus denitrificans (strain DSM 14773 / CIP 107495 / K601) TaxID=596154 RepID=F4GD56_ALIDK	Alicycliphilus denitrificans (strain DSM 14773 / CIP 107495 / K601)	# 99019 # 100197 # -1 # ID=63_93;partial=00;start_type=ATG;rbs_motif=AGGA;rbs_spacer=5-10bp;gc_cont=0.704																																0	0	0	0	0	0	0	0	0	0	0	0
NODE_130_length_69690_cov_8.395922_4	3	0	88.64	UniRef100_F4G513 Isocitrate dehydrogenase, NADP-dependent n=1 Tax=Alicycliphilus denitrificans (strain DSM 14773 / CIP 107495 / K601) TaxID=596154 RepID=F4G513_ALIDK	Alicycliphilus denitrificans (strain DSM 14773 / CIP 107495 / K601)	# 2937 # 5171 # -1 # ID=130_4;partial=00;start_type=ATG;rbs_motif=GGA/GAG/AGG;rbs_spacer=5-10bp;gc_cont=0.643																																0	0	0	0	0	0	0	0	0	0	0	0
NODE_480_length_11764_cov_11.679734_6	1	1	13.12	UniRef100_A0A0E9LFM8 Heavy metal translocating P-type ATPase n=1 Tax=Alicycliphilus sp. B1 TaxID=1603291 RepID=A0A0E9LFM8_9BURK	Alicycliphilus sp. B1	# 7293 # 9626 # -1 # ID=480_6;partial=00;start_type=ATG;rbs_motif=AGGA;rbs_spacer=5-10bp;gc_cont=0.599	523.133	121.772	456.285	753.693	181.468	329.715	1651.92	382.77	650.196	678.295	5393.52	4281.28	19376.8	28809.6	18090.1	20146.5	23336.8	30919.3	57134.3	9782.86	5242.53	4494.22	4491.24	2579.97	2938.76	3355.42	2490.68	3638.04	2475.31	2355.56	1335.46	124.086	24.4945	88.3208	152.292	33.9877	72.8886	785.849	118.275	169.88	255.914	17204.3	714.525
NODE_39_length_184827_cov_13.898480_110	1	0	20.18	UniRef100_A0A1D3TNN0 Predicted arabinose efflux permease, MFS family n=1 Tax=Anaerobium acetethylicum TaxID=1619234 RepID=A0A1D3TNN0_9FIRM	Anaerobium acetethylicum	# 126398 # 127642 # -1 # ID=39_110;partial=00;start_type=ATG;rbs_motif=GGA/GAG/AGG;rbs_spacer=5-10bp;gc_cont=0.378																																0	0	0	0	0	0	0	0	0	0	0	0
NODE_3029_length_2163_cov_2.695920_5	2	0	52.67	UniRef100_UPI0005531813 30S ribosomal protein S10 n=1 Tax=Andreprevotia chitinilytica TaxID=396808 RepID=UPI0005531813	Andreprevotia chitinilytica	# 2066 # 2161 # -1 # ID=113_5;partial=01;start_type=Edge;rbs_motif=None;rbs_spacer=None;gc_cont=0.604																																0	0	0	0	0	0	0	0	0	0	0	0
NODE_4509_length_1577_cov_2.570959_1	2	0	47.05	UniRef100_A0A182LII9 Uncharacterized protein n=1 Tax=Anopheles coluzzii TaxID=1518534 RepID=A0A182LII9_9DIPT	Anopheles coluzzii	# 3 # 1577 # -1 # ID=135_1;partial=11;start_type=Edge;rbs_motif=None;rbs_spacer=None;gc_cont=0.697																																0	0	0	0	0	0	0	0	0	0	0	0
NODE_1554_length_2056_cov_2.513243_1	1	0	28.96	UniRef100_A0A0N0B7Y4 Aconitate hydratase n=1 Tax=Asanoa ferruginea TaxID=53367 RepID=A0A0N0B7Y4_9ACTN	Asanoa ferruginea	# 2 # 439 # 1 # ID=78_1;partial=10;start_type=Edge;rbs_motif=None;rbs_spacer=None;gc_cont=0.667																																0	0	0	0	0	0	0	0	0	0	0	0
NODE_4470_length_1009_cov_2.336478_2	1	1	27.15	UniRef100_UPI00047DB632 2-oxoglutarate dehydrogenase subunit E1 n=1 Tax=Asinibacterium sp. OR53 TaxID=925409 RepID=UPI00047DB632	Asinibacterium sp. OR53	# 387 # 1007 # -1 # ID=402_2;partial=01;start_type=Edge;rbs_motif=None;rbs_spacer=None;gc_cont=0.390	11.431	0	28.9051	0	466.452	0	88.4304	130.125	274.613	42.3938	1256.86	0.150375	798.956	1437.5	730.28	672.099	778.066	758.026	1679.22	1470.57	1383.17	611.036	375.838	567.167	335.658	604.269	701.084	533.649	1169.69	1064.69	41.6529	2.71139	0	5.59501	0	87.3632	0	42.068	40.2085	71.7496	15.9948	4009.14	0.0250969
NODE_2351_length_2036_cov_1.897527_4	1	1	13.28	UniRef100_A0A0K1J1X3 Uncharacterized protein n=1 Tax=Azoarcus sp. CIB TaxID=198107 RepID=A0A0K1J1X3_9RHOO	Azoarcus sp. CIB	# 1434 # 2036 # 1 # ID=203_4;partial=01;start_type=GTG;rbs_motif=GGA/GAG/AGG;rbs_spacer=5-10bp;gc_cont=0.701	2056.23	598.366	1239.89	2204.71	1402.76	441.444	141.543	0	0	922.857	21519.5	18251.8	8910.28	782.29	61536.9	20184.6	24380.9	4349.46	88.2057	249.858	24.243	0	95.8299	630.219	281.724	591.178	182.826	139.245	111.761	678.542	117.358	487.733	120.362	239.999	445.485	262.727	97.5881	67.3346	0	0	348.185	68642.9	3046.15
NODE_17_length_281730_cov_25.163469_106	5	0	212.85	UniRef100_V6TCE7 Fused isobutyryl-CoA mutase n=3 Tax=Bacillaceae TaxID=186817 RepID=V6TCE7_9BACI	Bacillaceae	# 110555 # 113821 # -1 # ID=17_106;partial=00;start_type=ATG;rbs_motif=AGxAGG/AGGxGG;rbs_spacer=5-10bp;gc_cont=0.519																																0	0	0	0	0	0	0	0	0	0	0	0
NODE_95_length_87590_cov_11.837197_35	3	3	133.8	UniRef100_V6T670 Alkaline amylopullulanase n=2 Tax=Bacillus TaxID=55087 RepID=V6T670_9BACI	Bacillus	# 43470 # 49043 # 1 # ID=95_35;partial=00;start_type=ATG;rbs_motif=TAA;rbs_spacer=8bp;gc_cont=0.456	25083.3	16154.2	50019.6	182503	81961.5	120837	18362.9	16181	11458.1	47968.5	2066.43	537.585	1935.07	1419.26	1536.57	2090.56	1933.85	1628.99	2003.59	4353.35	2505.61	2463.81	2395.09	2358.89	1960.4	1075.33	1674.57	2292.58	3427.46	2183.05	30612.2	5949.68	3249.42	9682.04	36876.9	15350.8	26712.8	8735.58	4999.88	2993.72	18098.1	6591.49	89.7205
NODE_10_length_352944_cov_26.782025_122	3	2	119.83	UniRef100_V6SYT8 Acyl-CoA dehydrogenase n=2 Tax=Bacillus TaxID=55087 RepID=V6SYT8_9BACI	Bacillus	# 131873 # 133657 # 1 # ID=10_122;partial=00;start_type=ATG;rbs_motif=AGGAGG;rbs_spacer=5-10bp;gc_cont=0.464	569.13	929.236	733.657	556.75	329.557	89.2327	11749.4	25715.8	79799.9	140366	289.009	260.188	417.399	443.259	337.348	185.348	509.167	152.761	911.444	608.468	290.736	326.208	197.897	549.091	366.794	572.426	537.005	2327.35	542.047	466.922	621.582	134.996	186.916	142.01	112.498	61.7238	19.7262	5589.39	7946.15	20849.8	52958.8	921.883	43.4242
NODE_130_length_71420_cov_13.372690_44	3	2	83.05	UniRef100_A0A0J1KRB4 Manganese catalase n=2 Tax=Bacillus TaxID=55087 RepID=A0A0J1KRB4_BACCI	Bacillus	# 52040 # 52930 # 1 # ID=130_44;partial=00;start_type=ATG;rbs_motif=None;rbs_spacer=None;gc_cont=0.379	6310.37	5481.5	2120.37	47741.8	47316.5	62169.6	24621.6	35536.1	33978.9	46199.6	1168.89	761.776	1125.78	1262.66	1034.31	1198.4	654.423	0	297.243	2547.09	683.349	143.155	127.734	116.594	138.13	234.927	372.409	3164.78	370.195	418.175	925.107	1496.8	1102.61	410.43	9646.76	8862.04	13743.5	11713	10980.6	8877.85	17430.7	3728.53	127.137
NODE_227_length_41907_cov_25.095670_26	2	2	61.81	UniRef100_Q2BCZ7 Uncharacterized protein n=2 Tax=Bacillus TaxID=55087 RepID=Q2BCZ7_9BACI	Bacillus	# 30303 # 30830 # 1 # ID=227_26;partial=00;start_type=ATG;rbs_motif=AGGAGG;rbs_spacer=5-10bp;gc_cont=0.417	5626.62	4212.37	5776.35	3418.41	930.552	3164.39	37678.3	107082	250301	460750	7961.83	2406.86	6229.76	7053.93	6441.83	6073.7	8113.51	6999.52	13209.7	9441.16	8642.53	10289.8	8718.52	5053.73	4513.4	3934.54	5226.29	2333.11	7202.64	4640.51	1512.19	1334.62	847.321	1118.1	690.727	174.286	699.536	17924.3	33088.1	65397.6	173837	25396.7	401.694
NODE_2_length_784055_cov_24.470458_194	1	1	28.83	UniRef100_V6SUZ4 Cold-shock protein n=3 Tax=Bacillus TaxID=55087 RepID=V6SUZ4_9BACI	Bacillus	# 177395 # 177595 # 1 # ID=2_194;partial=00;start_type=ATG;rbs_motif=AGGAGG;rbs_spacer=5-10bp;gc_cont=0.413	0	0	3714.75	4922.3	1661.55	1749.35	802.249	2255.76	1096.12	1900.95	67.1355	31.1818	22.9852	39.7409	19.4478	48.795	19.2147	19.8239	0	0	28.702	49.8694	0.105417	1.30095	0.177484	1.96826	0.502607	0	0.237415	8.4412	0.821502	0	0	719.046	994.607	311.197	386.72	381.645	697.025	286.39	717.211	214.149	5.2041
NODE_2_length_784055_cov_24.470458_742	2	1	58.23	UniRef100_V6SVX6 Isocitrate dehydrogenase [NADP] n=2 Tax=Bacillus TaxID=55087 RepID=V6SVX6_9BACI	Bacillus	# 697497 # 698765 # -1 # ID=2_742;partial=00;start_type=ATG;rbs_motif=AGGAG/GGAGG;rbs_spacer=11-12bp;gc_cont=0.483	0	3912.83	160.104	160.866	1282.13	0	1842.68	3909.22	13419.2	42557.5	0	0	202.293	140.55	60.7583	146.347	495.235	169.223	1019.01	517.769	464.423	1175.1	165.582	410.624	174.425	335.953	72.5209	101.518	65.4879	96.8607	196.932	0	787.068	30.9904	32.5048	240.133	0	876.596	1207.94	3506.11	16056.5	0	0
NODE_2_length_784055_cov_24.470458_768	1	1	23.29	UniRef100_V6SW60 Universal stress protein n=2 Tax=Bacillus TaxID=55087 RepID=V6SW60_9BACI	Bacillus	# 724255 # 724704 # 1 # ID=2_768;partial=00;start_type=ATG;rbs_motif=AGGAGG;rbs_spacer=5-10bp;gc_cont=0.424	3545.06	5577.34	6033.78	2280.84	5335.28	2819.87	4183.5	9399.96	20492.5	38170.6	0.523101	0	8.43896	22.6581	144.394	18.8684	13.6213	148.076	0	337.584	368.623	254.023	473.64	420.314	139.266	167.717	288.442	1063.36	98.0058	319.378	757.747	840.878	1121.89	1167.93	460.87	999.259	623.376	1990.17	2904.57	5354.2	14401.4	1.66859	0
NODE_6_length_411010_cov_24.164419_362	1	1	55.91	UniRef100_A0A1E2W2W8 Cold-shock protein n=2 Tax=Bacillus TaxID=55087 RepID=A0A1E2W2W8_9BACI	Bacillus	# 323460 # 323660 # 1 # ID=6_362;partial=00;start_type=ATG;rbs_motif=AGGAGG;rbs_spacer=5-10bp;gc_cont=0.438	0	0	12686.3	22273.5	2439.89	26576.5	9356.76	10276	8842.68	255.383	25.2257	0	134.643	117.974	50.1502	50.3526	68.5334	263.132	491.174	1128.33	0	5.68221	0	0	0	0	0	0	0	0	0	0	0	2455.63	4500.61	456.974	5875.13	4451.19	3175.26	2310.38	96.3537	80.4649	0
NODE_8_length_365218_cov_25.493402_215	1	1	39.02	UniRef100_V6T5R3 Uncharacterized protein n=2 Tax=Bacillus TaxID=55087 RepID=V6T5R3_9BACI	Bacillus	# 226175 # 226684 # -1 # ID=8_215;partial=00;start_type=ATG;rbs_motif=AGGAGG;rbs_spacer=5-10bp;gc_cont=0.476	0	210.157	0	0	0	0	71.5577	80.9259	6833.53	26430.9	9.68394	0	0	70.3504	0	0	54.8175	0	152.634	154.885	23.6606	33.9374	39.005	34.5813	46.7643	0	69.1616	0	0	24.0318	137.124	0	42.2731	0	0	0	0	34.0413	25.006	1785.44	9972.14	30.8898	0
NODE_23_length_248969_cov_25.341620_42	1	1	17.13	UniRef100_V6T134 Uncharacterized protein n=2 Tax=Bacillus TaxID=55087 RepID=V6T134_9BACI	Bacillus	# 42872 # 44149 # -1 # ID=23_42;partial=00;start_type=ATG;rbs_motif=AGGAGG;rbs_spacer=5-10bp;gc_cont=0.431	1736.03	2053.28	9876.01	30859.3	13849.7	14583.1	6219.18	3892.23	10747	15164.2	379.632	247.902	261.51	330.854	562.808	282.018	289.88	1278.72	500.8	150.932	737.78	602.662	795.884	763.105	445.111	783.76	734.7	1066.44	1240.61	1024.59	1604.87	411.782	413.019	1911.65	6235.47	2593.95	3223.82	2958.58	1202.69	2807.94	5721.31	1210.95	41.3736
NODE_10_length_352944_cov_26.782025_47	5	0	262.25	UniRef100_V6T4T7 Enolase n=2 Tax=Bacillus TaxID=55087 RepID=V6T4T7_9BACI	Bacillus	# 48053 # 49351 # 1 # ID=10_47;partial=00;start_type=ATG;rbs_motif=AGGAG;rbs_spacer=5-10bp;gc_cont=0.476																																0	0	0	0	0	0	0	0	0	0	0	0
NODE_10_length_352944_cov_26.782025_269	1	0	36.33	UniRef100_V6SXF3 6,7-dimethyl-8-ribityllumazine synthase n=2 Tax=Bacillus TaxID=55087 RepID=V6SXF3_9BACI	Bacillus	# 272840 # 273310 # 1 # ID=10_269;partial=00;start_type=ATG;rbs_motif=GGAGG;rbs_spacer=5-10bp;gc_cont=0.467																																0	0	0	0	0	0	0	0	0	0	0	0
NODE_17_length_281730_cov_25.163469_131	1	0	13.59	UniRef100_V6T699 Putative heme-dependent peroxidase G3A_01210 n=2 Tax=Bacillus TaxID=55087 RepID=V6T699_9BACI	Bacillus	# 138280 # 139026 # 1 # ID=17_131;partial=00;start_type=ATG;rbs_motif=AGGAG;rbs_spacer=5-10bp;gc_cont=0.502																																0	0	0	0	0	0	0	0	0	0	0	0
NODE_19_length_280909_cov_24.297717_58	1	0	13.13	UniRef100_V6T8L6 ATP-dependent protease subunit HslV n=2 Tax=Bacillus TaxID=55087 RepID=V6T8L6_9BACI	Bacillus	# 56346 # 56888 # -1 # ID=19_58;partial=00;start_type=ATG;rbs_motif=AGGAGG;rbs_spacer=5-10bp;gc_cont=0.457																																0	0	0	0	0	0	0	0	0	0	0	0
NODE_170_length_56598_cov_24.185240_13	3	0	63.92	UniRef100_V6TAR3 Aconitate hydratase n=2 Tax=Bacillus TaxID=55087 RepID=V6TAR3_9BACI	Bacillus	# 8808 # 11516 # 1 # ID=170_13;partial=00;start_type=ATG;rbs_motif=AGxAGG/AGGxGG;rbs_spacer=5-10bp;gc_cont=0.450																																0	0	0	0	0	0	0	0	0	0	0	0
NODE_172_length_56116_cov_27.012308_31	1	0	13.38	UniRef100_V6T814 Stage V sporulation protein T n=2 Tax=Bacillus TaxID=55087 RepID=V6T814_9BACI	Bacillus	# 27996 # 28532 # 1 # ID=172_31;partial=00;start_type=ATG;rbs_motif=GGAG/GAGG;rbs_spacer=5-10bp;gc_cont=0.456																																0	0	0	0	0	0	0	0	0	0	0	0
NODE_172_length_56116_cov_27.012308_44	3	0	156.26	UniRef100_V6T779 ATP-dependent zinc metalloprotease FtsH n=2 Tax=Bacillus TaxID=55087 RepID=V6T779_9BACI	Bacillus	# 41865 # 43853 # 1 # ID=172_44;partial=00;start_type=ATG;rbs_motif=AGGAGG;rbs_spacer=5-10bp;gc_cont=0.480																																0	0	0	0	0	0	0	0	0	0	0	0
NODE_2_length_784055_cov_24.470458_529	1	0	44.73	UniRef100_A0A0M2SJW1 UPF0365 protein WQ57_24770 n=1 Tax=Bacillus campisalis TaxID=1408103 RepID=A0A0M2SJW1_9BACI	Bacillus campisalis	# 481089 # 482087 # -1 # ID=2_529;partial=00;start_type=ATG;rbs_motif=AGGAGG;rbs_spacer=5-10bp;gc_cont=0.473																																0	0	0	0	0	0	0	0	0	0	0	0
NODE_11_length_332006_cov_11.720468_201	1	1	16.63	UniRef100_A0A179T3H6 Uncharacterized protein n=1 Tax=Bacillus litoralis TaxID=152268 RepID=A0A179T3H6_9BACI	Bacillus litoralis	# 227052 # 229421 # 1 # ID=11_201;partial=00;start_type=ATG;rbs_motif=TAA;rbs_spacer=7bp;gc_cont=0.378	82086.8	276823	417509	234334	155989	448302	56868.5	82620.5	80833.7	62805.4	8451.1	102517	3100.23	6027.18	6500.3	5381.72	3388.54	28876	26354	6873.77	324.918	2713.96	3029.4	627.728	2986.37	1456.82	989.623	26992.2	2127.08	863.409	5625.31	19470.7	55683.2	80815.1	47349.9	29215.6	99104	27053.4	25529.6	21119.9	23695.9	26957.3	17109.6
NODE_85_length_98129_cov_11.580766_32	7	7	216.89	UniRef100_UPI0006950E58 hypothetical protein n=1 Tax=Bacillus niacini TaxID=86668 RepID=UPI0006950E58	Bacillus niacini	# 29477 # 31954 # -1 # ID=85_32;partial=00;start_type=ATG;rbs_motif=None;rbs_spacer=None;gc_cont=0.392	24711	25089.5	105286	660441	447494	745918	315274	385782	347918	180869	25566.1	61737.8	35767.4	37094	28922.9	31907	35006.3	49393.4	61288.3	63924.8	35988.4	33063.1	33976.5	30718.5	32008.9	30122.7	31526.6	41208.1	30948.3	29978.8	45980.5	5861.38	5046.77	20379.8	133450	83812.5	164897	149982	119206	90902.5	68240	81551	10303.8
NODE_128_length_71805_cov_13.376265_16	8	7	171.18	UniRef100_UPI0005EEA4A1 beta-N-acetylhexosaminidase n=1 Tax=Bacillus niacini TaxID=86668 RepID=UPI0005EEA4A1	Bacillus niacini	# 14685 # 16757 # -1 # ID=128_16;partial=00;start_type=ATG;rbs_motif=AGGAG;rbs_spacer=5-10bp;gc_cont=0.412	9087.47	24492.3	111237	526125	228409	375693	101873	119542	107966	60333.2	4701.38	15579.8	4915.72	7763.47	3615.3	3214.7	5224.63	17798.4	20972.5	8550.44	7363.81	6341.77	6607.62	5407.8	8008.37	5648.56	4362.78	8772.68	3170.46	4036.29	6406.04	2155.52	4926.64	21531.5	106309	42779.3	83052.6	48463	36938.3	28209	22763.2	14996.5	2600.2
NODE_3_length_534197_cov_12.085234_199	6	5	215.68	UniRef100_UPI0005EE2B56 hypothetical protein n=1 Tax=Bacillus niacini TaxID=86668 RepID=UPI0005EE2B56	Bacillus niacini	# 212741 # 213883 # 1 # ID=3_199;partial=00;start_type=ATG;rbs_motif=AGGAG;rbs_spacer=5-10bp;gc_cont=0.451	5080.06	5848.09	54205.6	477188	274566	384281	117579	128907	136096	77679.4	7109.63	3751.65	5789.01	4645.64	5468.01	5180.1	4837.33	6133.66	8992.79	5810.51	3476.55	4931.75	5762.54	3618.9	4752.22	5823.4	5347.81	6520.11	5268.35	5434.14	26269.1	1204.98	1176.35	10492.3	96421.2	51424.3	84951.1	55934.7	39832	35558.6	29307.7	22678.3	626.133
NODE_15_length_305271_cov_11.951048_103	5	5	266.72	UniRef100_A0A0A0E3Q7 Chemical-damaging agent resistance protein C n=1 Tax=Bacillus niacini TaxID=86668 RepID=A0A0A0E3Q7_9BACI	Bacillus niacini	# 97816 # 98397 # -1 # ID=15_103;partial=00;start_type=ATG;rbs_motif=TAAAA;rbs_spacer=15bp;gc_cont=0.383	1761.05	3127.16	183261	528520	295023	164060	164211	182642	168240	88364.5	3813.55	2751.47	2915.08	3406.24	5134.34	8506.45	4742.57	2886.86	2887.24	6126.59	1688.76	1930.8	1343.28	2325.32	1775.69	2617.51	3575.75	2847.32	2573.28	2530.64	6718.95	417.715	629.03	35472.9	106793	55255.8	36268	78118.1	56436.1	43957	33339.1	12164.5	459.207
NODE_37_length_135287_cov_7.078199_91	5	5	179.04	UniRef100_UPI0005EDF46F modulator protein n=1 Tax=Bacillus niacini TaxID=86668 RepID=UPI0005EDF46F	Bacillus niacini	# 80401 # 81045 # -1 # ID=37_91;partial=00;start_type=ATG;rbs_motif=AGGAG;rbs_spacer=5-10bp;gc_cont=0.388	10158.1	6807.21	5953.24	38269.4	53270.1	42268.7	70781	153877	145824	247016	2472.46	4419.2	2056.15	2189.48	2112.54	2279.82	2155.85	2308.69	1937.32	1011.34	1764.58	1661.26	2176.48	1843.65	2143.57	1683.12	1641.68	8162.67	1914.68	1627.56	3130.76	2409.48	1369.28	1152.34	7732.76	9977.12	9344.15	33671.9	47547.6	38100.1	93196.9	7886.67	737.543
NODE_41_length_174771_cov_11.584749_122	5	5	134.75	UniRef100_A0A0A0E2A6 Transporter n=1 Tax=Bacillus niacini TaxID=86668 RepID=A0A0A0E2A6_9BACI	Bacillus niacini	# 156884 # 157915 # 1 # ID=41_122;partial=00;start_type=ATG;rbs_motif=GGA/GAG/AGG;rbs_spacer=5-10bp;gc_cont=0.429	60541.5	49162.6	681391	3.76419e+06	3.61845e+06	5.79804e+06	1.58303e+06	1.97844e+06	2.00016e+06	1.07579e+06	42744.4	30843.8	23313.6	42493.8	44306.1	42265.7	26575.3	21586.4	40974.1	25298.5	31018.9	64213.7	72485.3	71435.3	65877.6	57768.9	38720.1	287867	37582.5	56818.7	197687	14360.3	9889.08	131893	760597	677710	1.28174e+06	753078	611333	522593	405885	136346	5147.68
NODE_174_length_55717_cov_12.696076_7	5	5	135.75	UniRef100_UPI0005EF4913 cysteine synthase A n=1 Tax=Bacillus niacini TaxID=86668 RepID=UPI0005EF4913	Bacillus niacini	# 4993 # 5919 # -1 # ID=174_7;partial=00;start_type=ATG;rbs_motif=TAAA;rbs_spacer=15bp;gc_cont=0.409	38025.9	7148.17	202197	494004	161679	221545	420666	448680	300982	43235.5	6026.53	3381.97	7557.29	6203.68	5905.03	5396.72	8401.99	10251.9	13842.1	13847	4795.07	7066.78	6834.22	5610.33	7525.3	6372.13	4661.57	13735.7	9625.17	5901.63	13006.5	9019.63	1437.86	39138.3	99819	30281.4	48975.9	200119	138641	78639.2	16312.3	19223.4	564.434
NODE_15_length_205708_cov_7.152266_76	5	4	193.5	UniRef100_UPI0005F076B2 type I glyceraldehyde-3-phosphate dehydrogenase n=1 Tax=Bacillus niacini TaxID=86668 RepID=UPI0005F076B2	Bacillus niacini	# 72104 # 73111 # -1 # ID=15_76;partial=00;start_type=ATG;rbs_motif=None;rbs_spacer=None;gc_cont=0.407	9080.74	25798.2	60890.1	336598	195947	331425	165078	171246	163317	43042.1	8515.39	6383.44	9025.42	10201	9527.53	10540.2	9394.67	12282	14224.4	18409.3	12673.8	10377.3	9832.04	8726.33	7991.41	7119.06	7148.93	16617.4	9674.76	9233.44	10556.3	2153.92	5189.32	11786.2	68013.3	36699.5	73266.6	78530.8	52914.6	42670.8	16239.4	27162.4	1065.37
NODE_3_length_534197_cov_12.085234_412	5	3	138.06	UniRef100_UPI0005ED772F ATP synthase subunit alpha n=1 Tax=Bacillus niacini TaxID=86668 RepID=UPI0005ED772F	Bacillus niacini	# 427279 # 428787 # -1 # ID=3_412;partial=00;start_type=ATG;rbs_motif=GGA/GAG/AGG;rbs_spacer=5-10bp;gc_cont=0.433	160.107	1819.66	3992.16	54857.2	20846.9	21599.7	57473.4	60048.7	47445.2	11886.3	1244.35	0	1242.28	252.77	853.639	1482.89	1348.94	1848.69	7965.56	2478.67	1449.31	1496.27	456.839	449.871	162.375	516.739	1064.17	951.291	1965.21	1573.98	530.645	37.9769	366.026	772.743	11084.5	3904.48	4774.95	27341.2	18554.9	12396.3	4484.58	3969.24	0
NODE_50_length_114032_cov_6.884950_95	4	3	178.13	UniRef100_UPI0005EDF897 membrane protein n=1 Tax=Bacillus niacini TaxID=86668 RepID=UPI0005EDF897	Bacillus niacini	# 90101 # 90997 # 1 # ID=50_95;partial=00;start_type=ATG;rbs_motif=None;rbs_spacer=None;gc_cont=0.358	7939.61	2274.95	28478.6	77462.3	378103	254167	107278	114904	205493	302423	10009.8	9023.18	7742.06	6725.57	10304.2	6388.73	8931.79	4424.93	3110.1	750.353	11638.8	11431.4	11709.7	17559.8	15324.9	21662.6	19198.8	14262.6	10700.9	17688.7	28011.9	1883.25	457.608	5512.46	15652.1	70816	56187.5	51034.3	35505.2	53690.2	114101	31929.2	1505.93
NODE_57_length_138814_cov_12.323676_124	5	3	305.43	UniRef100_UPI0005EEC3A6 flagellar biosynthesis protein FlgM n=1 Tax=Bacillus niacini TaxID=86668 RepID=UPI0005EEC3A6	Bacillus niacini	# 122371 # 124050 # 1 # ID=57_124;partial=00;start_type=ATG;rbs_motif=TAA;rbs_spacer=14bp;gc_cont=0.404	22738	35845.1	133470	819731	447405	374265	184694	360685	208003	381101	17214.9	30430.4	21384.6	24625.6	21718.5	23743.5	17735.2	17537.1	36724.9	50772.7	12032.9	15057.3	16228.2	20090.1	20195.4	18346.1	16260.6	24381.7	11065	16821.3	33571	5393.38	7210.26	25835.1	165636	83795.8	82737	87862.3	111451	54346	143786	54912.1	5078.69
NODE_7_length_371583_cov_11.754705_252	2	2	89.46	UniRef100_UPI0005F08C2B modulator protein n=1 Tax=Bacillus niacini TaxID=86668 RepID=UPI0005F08C2B	Bacillus niacini	# 260200 # 260838 # 1 # ID=7_252;partial=00;start_type=ATG;rbs_motif=AGGAG;rbs_spacer=5-10bp;gc_cont=0.390	4308.5	18292.7	17743.8	42304.7	27626.4	64648	41910.7	55644.3	46358.7	93004	4570.45	16134.3	5599.91	4607.4	5995.98	4393.29	5166.16	10066.9	10336.9	8761.18	2329.98	2738.98	2702.67	3170.01	2206.11	2028.13	3008.72	10390.1	2129.18	1197.28	3865.7	1021.96	3679.58	3434.57	8548.15	5174.23	14291.4	19937.7	17194	12112.4	35089.5	14578.8	2692.74
NODE_11_length_332006_cov_11.720468_230	2	2	75.14	UniRef100_UPI0005EDA3A8 type I glutamate--ammonia ligase n=1 Tax=Bacillus niacini TaxID=86668 RepID=UPI0005EDA3A8	Bacillus niacini	# 260673 # 262007 # 1 # ID=11_230;partial=00;start_type=ATG;rbs_motif=TAA;rbs_spacer=5bp;gc_cont=0.387	3750.15	5532.46	17395.9	88944.7	78654.3	98306.7	32748.9	32813	33956.9	22064.9	2407.37	1610.55	1582.29	1333.28	1838.35	1865.52	1886.03	1873.98	861.229	1218.01	4017.27	2279.25	1929.13	1543.36	1413.96	1165.85	1404.53	1312.28	1364.5	1652.86	624.973	889.524	1112.86	3367.23	17972.3	14731.4	21732.2	15579.3	10139.1	8872.11	8324.88	7679.04	268.793
NODE_15_length_205708_cov_7.152266_72	7	2	438.95	UniRef100_UPI0005EF7268 phosphopyruvate hydratase n=1 Tax=Bacillus niacini TaxID=86668 RepID=UPI0005EF7268	Bacillus niacini	# 67120 # 68418 # -1 # ID=15_72;partial=00;start_type=ATG;rbs_motif=TAAA;rbs_spacer=14bp;gc_cont=0.399	7038.03	7055.87	63350.2	366814	197419	315230	156247	191760	147779	54028.4	130.262	10.4749	57.192	182.59	26.3182	202.881	108.812	391.312	190.146	361.81	9.17691	23.0063	0.925335	6.95703	0	0	21.666	527.872	316.819	180.468	932.181	1669.4	1419.29	12262.4	74118.8	36975.2	69686.3	74329.8	59253.4	38611.1	20384.4	415.509	1.74821
NODE_32_length_201125_cov_11.831019_189	3	2	108.18	UniRef100_UPI0005EDF125 6,7-dimethyl-8-ribityllumazine synthase n=1 Tax=Bacillus niacini TaxID=86668 RepID=UPI0005EDF125	Bacillus niacini	# 181333 # 181800 # -1 # ID=32_189;partial=00;start_type=ATG;rbs_motif=None;rbs_spacer=None;gc_cont=0.389	23112.9	6786.95	12048.5	148022	88576.8	191321	58748.4	42586.1	57258	36543.6	6130.72	10579.5	7813.05	9494.21	7366.42	8634.15	6369.87	11821.5	13873.2	14882	8267.59	6204.63	6489.02	5310.66	5551.92	4247.54	3110.29	6023.74	2697.4	2211.82	411.621	5482.31	1365.2	2332.17	29909.4	16589.8	42294.5	27947.7	13159	14960.1	13787.5	19555.8	1765.66
NODE_99_length_85308_cov_12.259662_19	2	2	67.64	UniRef100_A0A0A0E9E7 Peptidase S8 n=1 Tax=Bacillus niacini TaxID=86668 RepID=A0A0A0E9E7_9BACI	Bacillus niacini	# 16872 # 18134 # 1 # ID=99_19;partial=00;start_type=ATG;rbs_motif=GGAG/GAGG;rbs_spacer=5-10bp;gc_cont=0.455	26.95	97.581	1596.94	27052.7	8431.84	33358.4	9915.03	10498.9	5927.02	4773.95	186.644	396.26	450.806	211.938	326.548	154.679	99.5028	196.343	112.845	3.88442	70.9898	339.936	341.411	177.514	291.34	167.888	406.114	600.849	428.576	168.024	219.53	6.39247	19.6285	309.112	5466.3	1579.23	7374.38	4716.77	3244.13	1548.59	1801.16	595.358	66.1339
NODE_162_length_47366_cov_7.170066_28	3	2	78.68	UniRef100_UPI0005EE1B9B isocitrate dehydrogenase (NADP(+)) n=1 Tax=Bacillus niacini TaxID=86668 RepID=UPI0005EE1B9B	Bacillus niacini	# 24178 # 25446 # -1 # ID=162_28;partial=00;start_type=ATG;rbs_motif=None;rbs_spacer=None;gc_cont=0.396	10107.2	11309.1	64053.7	74614.4	35565.2	45027.1	59234.4	52268	39514.4	7952.24	8081.32	4286.5	11463.2	8919.24	7761.03	13730.6	11699.9	13224.2	37355	11386.9	17738	15540.2	10235.7	10000.8	8057.76	9720.57	12494.7	12023.9	25237.8	15683.5	9177.84	2397.4	2274.84	12398.5	15076.7	6661.11	9953.94	28178.9	16150.7	10324.2	3000.3	25777.8	715.397
NODE_174_length_55717_cov_12.696076_11	5	2	187.81	UniRef100_UPI0005ED8ED2 cell division protein FtsH n=1 Tax=Bacillus niacini TaxID=86668 RepID=UPI0005ED8ED2	Bacillus niacini	# 8763 # 10709 # -1 # ID=174_11;partial=00;start_type=ATG;rbs_motif=TAA;rbs_spacer=3bp;gc_cont=0.409	328.806	590.122	2215.27	4816.67	43664.7	41857.6	13150	9645.23	15955.4	18231.4	346.031	176.989	898.563	501.403	468.13	235.466	863.774	6249.38	2268.83	100.575	842.07	390.461	401.173	603.632	411.087	608.661	497.914	818.398	585.679	367.151	1109.27	77.9918	118.704	428.799	973.262	8178.08	9253.26	6255.72	2980.36	4168.76	6878.52	1103.77	29.5386
NODE_178_length_54780_cov_11.397040_40	2	2	48.89	UniRef100_UPI0005ED9B34 peptidase n=1 Tax=Bacillus niacini TaxID=86668 RepID=UPI0005ED9B34	Bacillus niacini	# 40788 # 42248 # 1 # ID=178_40;partial=00;start_type=ATG;rbs_motif=None;rbs_spacer=None;gc_cont=0.431	11227.5	2037.91	11645.6	93348.8	56145	189041	101674	114271	77254.8	24628.7	167.233	0	0	419.572	5.5296	181.734	466.402	0	187.373	1553.97	151.547	5.21351	0	49.9438	129.391	5.20755	109.351	4534.14	16.8974	0	17.8186	2663.12	409.927	2254.17	18862.2	10515.6	41790.3	48368.3	35309.4	20184.8	9292.19	533.44	0
NODE_375_length_14936_cov_12.178281_15	5	2	196.59	UniRef100_UPI0005EFC017 molecular chaperone GroEL n=1 Tax=Bacillus niacini TaxID=86668 RepID=UPI0005EFC017	Bacillus niacini	# 11171 # 12322 # 1 # ID=101_15;partial=00;start_type=ATG;rbs_motif=AGGAGG;rbs_spacer=5-10bp;gc_cont=0.409	373.191	767.823	50477.5	76007.7	33687.4	56251.4	36789.4	29702.9	20810.7	6028.57	1051.98	0	2734.97	718.413	1001.96	640.049	1492.72	1932.47	0	208.413	1491.64	1558.83	3450.17	2308.24	2068.37	3060.48	1303.79	2426.61	688.321	1226.57	10957.1	88.5198	154.448	9770.67	15358.2	6309.41	12435.2	17501.4	9178.14	5437.32	2274.52	3355.6	0
NODE_3_length_534197_cov_12.085234_236	2	1	91.67	UniRef100_UPI00069485FD hypothetical protein n=1 Tax=Bacillus niacini TaxID=86668 RepID=UPI00069485FD	Bacillus niacini	# 259868 # 262180 # -1 # ID=3_236;partial=00;start_type=TTG;rbs_motif=AGxAGG/AGGxGG;rbs_spacer=5-10bp;gc_cont=0.490	7658.86	865.231	49417.3	370359	207312	425897	86862	101150	94435.9	79909.1	5221.89	233.654	3504.93	1535.94	4038.5	3389.39	4172.65	1689.22	1946.16	2048.85	3515.15	3884.83	4603.45	3634.33	4353.53	4212.58	4712.94	4160.16	5693.85	6510.17	7229.18	1816.66	174.042	9565.44	74835.2	38828.1	94151.1	41321.9	31255.2	24673.8	30148.9	16656.8	38.9957
NODE_3_length_534197_cov_12.085234_488	1	1	66.59	UniRef100_UPI0005EF56A6 hypothetical protein n=1 Tax=Bacillus niacini TaxID=86668 RepID=UPI0005EF56A6	Bacillus niacini	# 501850 # 502314 # 1 # ID=3_488;partial=00;start_type=ATG;rbs_motif=AGGAGG;rbs_spacer=5-10bp;gc_cont=0.437	0	98.7173	5731.05	195813	133396	157349	94506.5	132136	252705	182226	1141.34	4109.6	410.584	0.929175	62.9537	431.648	4.62167	144.809	58.4541	1206.85	105.883	0	128.337	31.4592	48.5002	71.4306	9.02768	226.399	677.366	102.015	0	0	19.8571	1109.33	39566.3	24984.2	34784.4	44958.6	40829.8	66025.7	68752.1	3640.63	685.873
NODE_7_length_371583_cov_11.754705_197	1	1	23.61	UniRef100_UPI0005EF7BE9 iron-sulfur cluster repair di-iron protein n=1 Tax=Bacillus niacini TaxID=86668 RepID=UPI0005EF7BE9	Bacillus niacini	# 202679 # 203380 # -1 # ID=7_197;partial=00;start_type=ATG;rbs_motif=AGGAG;rbs_spacer=5-10bp;gc_cont=0.350	1375.1	1454.03	18256.2	33350.4	22746.4	22319.8	8035.97	7727.64	11095.1	5975.2	732.55	602.927	580.305	711.742	635.545	472.437	689.296	975.256	1584.17	3303.84	369.886	362.776	536.12	587.439	489.286	463.241	761.448	1408.55	424.388	470.645	519.625	326.169	292.479	3533.76	6738.82	4260.24	4934.14	3822.86	2387.83	2898.88	2254.38	2336.69	100.626
NODE_7_length_371583_cov_11.754705_217	1	1	18.1	UniRef100_UPI0005F01F7E oligoendopeptidase F n=1 Tax=Bacillus niacini TaxID=86668 RepID=UPI0005F01F7E	Bacillus niacini	# 222220 # 224037 # 1 # ID=7_217;partial=00;start_type=ATG;rbs_motif=GGAG/GAGG;rbs_spacer=5-10bp;gc_cont=0.369	0	684.717	3841.16	7754.35	792.447	3752.74	10888	17906.8	12824	14993.9	41.4403	0	0	0	0	0	0	0	0	0	0	40.3623	0	0	0	0	0	0	0	0	124.786	0	137.731	743.514	1566.85	148.42	829.6	5179.63	5533.16	3350.59	5657.05	132.186	0
NODE_7_length_371583_cov_11.754705_253	1	1	32.98	UniRef100_UPI0005EF5A45 FMN reductase n=1 Tax=Bacillus niacini TaxID=86668 RepID=UPI0005EF5A45	Bacillus niacini	# 260885 # 261487 # -1 # ID=7_253;partial=00;start_type=ATG;rbs_motif=GGA/GAG/AGG;rbs_spacer=5-10bp;gc_cont=0.381	0	6.89781	3670.77	42114.2	29650	41994.9	10279.1	8377.92	8927.1	2602.76	215.682	156.984	88.6373	0.0234071	60.3316	168.257	104.349	54.5168	44.0811	0.403908	51.1894	142.169	355.901	616.214	409.14	222.355	258.847	178.689	53.5628	126.903	2361.55	0	1.3875	710.532	8509.64	5553.24	9283.62	4889.98	2588.76	2332.43	981.997	687.982	26.1999
NODE_7_length_371583_cov_11.754705_263	1	1	26.79	UniRef100_UPI0005F03AAB hypothetical protein n=1 Tax=Bacillus niacini TaxID=86668 RepID=UPI0005F03AAB	Bacillus niacini	# 270680 # 271285 # 1 # ID=7_263;partial=00;start_type=ATG;rbs_motif=AGGAG;rbs_spacer=5-10bp;gc_cont=0.322	232.995	1022.57	10835.1	44859.8	23260	24662	2807.41	2149.63	2236.78	863.164	145.731	30.2058	180.252	388.615	328.832	235.698	192.431	1.19337	0	89.7489	112.129	225.749	223.625	358.376	330.891	249.739	189.903	4.38846	154.336	375.916	754.622	55.2657	205.69	2097.3	9064.43	4356.43	5451.91	1335.54	664.233	584.417	325.663	464.852	5.04121
NODE_7_length_371583_cov_11.754705_291	1	1	19.06	UniRef100_UPI0005EFC784 hypothetical protein n=1 Tax=Bacillus niacini TaxID=86668 RepID=UPI0005EFC784	Bacillus niacini	# 299157 # 299771 # 1 # ID=7_291;partial=00;start_type=ATG;rbs_motif=AGGAG;rbs_spacer=5-10bp;gc_cont=0.350	169.267	0	592.155	19295.1	17376.3	6178.38	5733.35	5435.58	5451.38	2060.5	18.6639	0	15.5103	2.34937	16.0415	97.3607	32.6408	103.87	18.0299	0	6.06709	0	0	0.136513	0	0	1.50955	204.867	20.0343	0.66877	0	40.1496	0	114.62	3898.8	3254.47	1365.82	2727.46	1679.58	1424.31	777.408	59.5341	0
NODE_11_length_332006_cov_11.720468_57	1	1	19.11	UniRef100_UPI0005EFB20F ribulose-phosphate 3-epimerase n=1 Tax=Bacillus niacini TaxID=86668 RepID=UPI0005EFB20F	Bacillus niacini	# 62242 # 62889 # 1 # ID=11_57;partial=00;start_type=ATG;rbs_motif=None;rbs_spacer=None;gc_cont=0.397	812.295	641.094	2797.84	1094.21	186.632	440.915	1291.32	677.726	574.74	1943.35	3934.64	4055.37	2003.4	3907.76	4595.84	5220.65	6144.06	8112.82	10191.2	2091.62	3076.11	4115.46	4134.6	2318.3	1559.83	2674.42	2621.92	3669.04	1540.91	2992.1	4323.17	192.674	128.956	541.563	221.097	34.9548	97.4709	614.307	209.416	150.166	733.208	12550.7	676.822
NODE_11_length_332006_cov_11.720468_85	3	1	78.02	UniRef100_UPI0005EDA31A succinate--CoA ligase subunit beta n=1 Tax=Bacillus niacini TaxID=86668 RepID=UPI0005EDA31A	Bacillus niacini	# 88001 # 89161 # 1 # ID=11_85;partial=00;start_type=ATG;rbs_motif=None;rbs_spacer=None;gc_cont=0.397	68.4555	763.814	1705.61	1267.92	1876.03	24.5758	2524.09	2501.04	1014.23	0.710867	1858.54	388.596	900.305	846.068	1124.71	834.92	721.729	167.944	270.62	1036.13	3621.33	2405.49	1769.15	2092.53	1326.58	1147.75	1650.48	1046.53	2471.38	2854.8	0	16.2374	153.642	330.146	256.197	351.367	5.43286	1200.76	772.818	264.994	0.268203	5928.38	64.8548
NODE_11_length_332006_cov_11.720468_86	3	1	99.15	UniRef100_UPI0005F07F93 succinate--CoA ligase subunit alpha n=1 Tax=Bacillus niacini TaxID=86668 RepID=UPI0005F07F93	Bacillus niacini	# 89185 # 90087 # 1 # ID=11_86;partial=00;start_type=GTG;rbs_motif=None;rbs_spacer=None;gc_cont=0.414	841.672	1603.89	17655.5	27037.7	18403.5	6491.8	16910.9	23693.1	19352.3	908.516	68.4616	57.3077	0	0	26.3613	74.5115	0	296.78	246.723	195.669	922.718	159.448	115.563	58.4379	0	70.1108	0	0	118.867	223.632	0	199.642	322.624	3417.49	5463.26	3446.85	1435.11	8044.85	7321.11	5056.29	342.774	218.379	9.56438
NODE_11_length_332006_cov_11.720468_92	1	1	21.28	UniRef100_UPI0005EFEFC3 transcriptional repressor CodY n=1 Tax=Bacillus niacini TaxID=86668 RepID=UPI0005EFEFC3	Bacillus niacini	# 97564 # 98343 # 1 # ID=11_92;partial=00;start_type=ATG;rbs_motif=AAA;rbs_spacer=3bp;gc_cont=0.363	795.896	399.884	5889.85	13526.7	4082.88	6893.51	19769.2	14359.3	15558	439.414	225.459	3.02702	92.3978	137.658	243.262	328.396	200.483	167.878	136.655	1.77881	215.261	97.2476	125.909	342.693	20.6923	178.143	151.803	2706.55	218.122	237.89	384.223	188.784	80.437	1140.07	2733.22	764.695	1523.91	9404.59	4436.99	4064.92	165.787	719.171	0.505195
NODE_11_length_332006_cov_11.720468_155	1	1	25.37	UniRef100_A0A0A0E8U6 2,3-dihydroxybiphenyl 1,2-dioxygenase n=1 Tax=Bacillus niacini TaxID=86668 RepID=A0A0A0E8U6_9BACI	Bacillus niacini	# 166360 # 167313 # 1 # ID=11_155;partial=00;start_type=ATG;rbs_motif=AAAA;rbs_spacer=4bp;gc_cont=0.399	2379.69	961.225	650.734	5863.55	8784.08	8794.68	2704.02	2816.17	5304.98	1258.07	0	0	1.88221	4.24638	51.9972	43.0968	125.309	29.2368	0	88.4552	32.9971	15.0772	0	0	1.39003	0	41.7606	0	0	0	124.161	564.456	193.351	125.959	1184.8	1645.2	1944.2	1286.35	870.192	1386.06	474.656	0	0
NODE_11_length_332006_cov_11.720468_224	1	1	54.04	UniRef100_A0A0A0EAT0 RNA-binding protein Hfq n=1 Tax=Bacillus niacini TaxID=86668 RepID=A0A0A0EAT0_9BACI	Bacillus niacini	# 255442 # 255672 # 1 # ID=11_224;partial=00;start_type=ATG;rbs_motif=TAAAA;rbs_spacer=15bp;gc_cont=0.377	154.16	0	3169.07	47595.2	17988.8	16731.8	27913	18579.6	29368.2	19339.2	592.277	141.291	448.178	372.32	686.242	1081.83	562.365	137.992	65.8399	526.858	406.639	873.245	692.76	376.042	609.593	327.214	446.019	653.44	486.827	339.436	414.63	36.5662	0	613.42	9617.14	3369.17	3698.82	13278.7	5741.06	7673.18	7296.49	1889.25	23.5808
NODE_15_length_205708_cov_7.152266_28	1	1	13.89	UniRef100_UPI0005F03272 iron siderophore-binding protein n=1 Tax=Bacillus niacini TaxID=86668 RepID=UPI0005F03272	Bacillus niacini	# 28927 # 29919 # 1 # ID=15_28;partial=00;start_type=ATG;rbs_motif=None;rbs_spacer=None;gc_cont=0.392	10312.9	8560.89	15025	18339.7	13862.8	11991	7223.69	8583.78	9265.66	8997.78	12175.4	13949.2	14586.5	20304.2	18087.8	19945.8	19851	20785.2	42225.7	36211.2	18564.5	13073.3	11616.8	12961.4	8842.5	7923.64	6988.31	6674.45	5523.66	6399.91	4900.23	2446.2	1722.03	2908.31	3705.74	2596.41	2650.8	3436.45	2652.37	2420.89	3394.78	38837.1	2328.05
NODE_15_length_205708_cov_7.152266_48	1	1	14.25	UniRef100_UPI0005EDAFE1 flotillin n=1 Tax=Bacillus niacini TaxID=86668 RepID=UPI0005EDAFE1	Bacillus niacini	# 45885 # 47399 # -1 # ID=15_48;partial=00;start_type=ATG;rbs_motif=None;rbs_spacer=None;gc_cont=0.427	0	0	715.607	1798.5	5050.96	7734.54	10681.8	10072.5	13118.4	4845.42	203.044	145.423	101.526	157.992	92.3642	235.664	146.938	146.897	34.051	315.434	332.779	149.756	241.964	153.771	4.87194	117.042	0	2490.44	0	53.41	0	0	0	138.516	363.408	946.009	1709.84	5081.53	3112.37	3427.52	1828.13	647.669	24.2704
NODE_15_length_205708_cov_7.152266_67	1	1	16.83	UniRef100_UPI0005ED8111 spore gernimation protein GerQ n=1 Tax=Bacillus niacini TaxID=86668 RepID=UPI0005ED8111	Bacillus niacini	# 60798 # 61478 # 1 # ID=15_67;partial=00;start_type=ATG;rbs_motif=AAAA;rbs_spacer=4bp;gc_cont=0.389	0	0	0	47374.9	26135.9	33065.6	10446.9	14676.4	24847.6	12377.9	98.7509	0	32.9461	30.9537	223.267	59.7407	236.956	106.032	1239.24	727.562	0	23.8349	41.0393	60.8265	150.798	90.6413	190.499	0	95.8702	268.328	894.522	0	0	0	9572.63	4895.08	7309.65	4969.8	4534.97	6492.08	4670.08	314.996	0
NODE_15_length_205708_cov_7.152266_107	1	1	34.79	UniRef100_UPI0005F077A8 hypothetical protein n=1 Tax=Bacillus niacini TaxID=86668 RepID=UPI0005F077A8	Bacillus niacini	# 99798 # 100913 # -1 # ID=15_107;partial=00;start_type=ATG;rbs_motif=None;rbs_spacer=None;gc_cont=0.391	22352.5	11579	21264.6	38560.4	38921	31710.4	24811.2	26183.2	26435.1	43126.7	57970.2	51347.8	60178.5	60787.3	73854.1	76426.7	61676.2	25451.7	38999.9	101107	34733.4	55244.2	65749.6	67679.9	59517.9	58268.6	61047.9	44275.7	56970.1	66860.5	63989	5301.94	2329.13	4116.08	7791.55	7289.63	7010.08	11803.2	8090.55	6906.84	16271.3	184913	8569.7
NODE_15_length_205708_cov_7.152266_178	3	1	75.27	UniRef100_UPI0005F04EE1 nitrite reductase n=1 Tax=Bacillus niacini TaxID=86668 RepID=UPI0005F04EE1	Bacillus niacini	# 190183 # 191235 # 1 # ID=15_178;partial=00;start_type=ATG;rbs_motif=TAAA;rbs_spacer=13bp;gc_cont=0.420	7072.09	4446.66	5307.11	72718.1	64637.5	79946.8	33011.2	43190.1	34553.4	48188.9	283.932	541.571	280.53	299.006	253.731	42.8831	308.15	150.238	2186.97	480.741	72.9277	292.598	243.076	304.199	406.833	272.461	61.4961	535.062	68.9174	89.1849	1391.6	1677.48	894.449	1027.27	14693.5	12106.2	17673.5	15704	13345.7	9027.95	18181.2	905.688	90.3857
NODE_15_length_305271_cov_11.951048_95	1	1	15.42	UniRef100_A0A0A0E146 Stress protein n=1 Tax=Bacillus niacini TaxID=86668 RepID=A0A0A0E146_9BACI	Bacillus niacini	# 88175 # 88801 # -1 # ID=15_95;partial=00;start_type=ATG;rbs_motif=None;rbs_spacer=None;gc_cont=0.429	0	0	7854.74	50199.5	31171.2	6150.31	4039.81	8591.52	2185.39	48.4652	0	159.641	0	0	0	0	0	0	0	0	14.9475	0	0	0	0	0	0	0	0	0	0	0	0	1520.4	10143.4	5838.15	1359.62	1921.81	2654.76	570.99	18.2855	0	26.6434
NODE_15_length_305271_cov_11.951048_190	1	1	13.56	UniRef100_UPI0005EF3B7D menaquinol-cytochrome c reductase n=1 Tax=Bacillus niacini TaxID=86668 RepID=UPI0005EF3B7D	Bacillus niacini	# 178540 # 179070 # -1 # ID=15_190;partial=00;start_type=GTG;rbs_motif=TAA;rbs_spacer=3bp;gc_cont=0.412	29004.5	5854.18	3528.9	11866.5	7449.47	1198.78	7705.3	8452.69	7052.39	7722.67	156.362	0	20.7466	76.1059	17.1858	42.3373	89.3352	23.0531	270.284	64.042	97.8426	84.073	0.40701	15.5733	33.6042	31.5296	0.148688	0	38.3477	7.8224	5.29713	6879.78	1177.57	683.072	2397.77	1395.23	265.008	3665.56	2611.86	1842.62	2913.69	498.763	0
NODE_15_length_305271_cov_11.951048_201	1	1	21.91	UniRef100_UPI0005EED29F nucleoside-diphosphate kinase n=1 Tax=Bacillus niacini TaxID=86668 RepID=UPI0005EED29F	Bacillus niacini	# 189123 # 189569 # -1 # ID=15_201;partial=00;start_type=ATG;rbs_motif=None;rbs_spacer=None;gc_cont=0.391	0	0	19713	26122.2	14715.1	15347.5	15248.7	16844.9	11521	688.598	56.5334	0	299.214	599.705	195.276	187.148	471.612	125.88	0	53.5602	165.349	75.7446	167.051	239.288	308.927	181.372	151.917	138.439	62.2514	261.344	345.876	0	0	3815.74	5278.28	2756.04	3392.8	7254.1	5205.05	3010.16	259.801	180.33	0
NODE_15_length_305271_cov_11.951048_209	2	1	44.94	UniRef100_UPI0005EE25E4 stage IV sporulation protein A n=1 Tax=Bacillus niacini TaxID=86668 RepID=UPI0005EE25E4	Bacillus niacini	# 194394 # 195872 # -1 # ID=15_209;partial=00;start_type=TTG;rbs_motif=None;rbs_spacer=None;gc_cont=0.413	1992.62	1274.98	4877.33	17078.7	6882.04	32162.3	52482.8	51939.8	36385.6	12311.2	0	17.1647	0	23.29	35.8202	31.8913	106.916	311.836	754.306	454.399	3.78503	85.999	49.5694	26.6713	2.56277	92.009	0.171035	2329.16	1.01658	0.219519	0	472.643	256.463	944.08	3450.93	1288.96	7109.96	24967.1	16049.3	9506.68	4644.88	0	2.86471
NODE_24_length_181006_cov_7.236368_36	1	1	14.49	UniRef100_UPI000693A39C two-component sensor histidine kinase n=1 Tax=Bacillus niacini TaxID=86668 RepID=UPI000693A39C	Bacillus niacini	# 53529 # 55283 # -1 # ID=24_36;partial=00;start_type=GTG;rbs_motif=TAA;rbs_spacer=12bp;gc_cont=0.345	38059.8	29038.1	7140.49	1450.77	754.924	0	3532.08	220.312	1352.06	19340.4	34.8227	0	90.5656	5.72637	104.862	45.6415	71.4372	0	34.5038	0.36142	80.8914	6.9903	61.6164	17.8025	95.8917	95.0157	51.9626	0.227535	6.51468	138.842	123.619	9027.68	5841.04	1382.15	293.145	141.392	0	1680.28	68.0759	353.262	7296.95	111.077	0
NODE_24_length_181006_cov_7.236368_140	1	1	48.51	UniRef100_UPI0005ED8068 serine protease n=1 Tax=Bacillus niacini TaxID=86668 RepID=UPI0005ED8068	Bacillus niacini	# 179269 # 180231 # 1 # ID=24_140;partial=00;start_type=ATG;rbs_motif=None;rbs_spacer=None;gc_cont=0.420	44.0165	8.87412	931.015	57905.6	29978.4	18839.6	46877.1	62356.8	64205	45855.2	17.4393	0	19.0868	58.368	6.54966	4.03285	12.5728	311.824	308.208	0	0	0	2.89561	0	0.413177	0	0	2338.62	0	0	76.8635	10.4406	1.78503	180.212	11700.5	5614.75	4164.78	22300.3	19268.1	16775.2	17300.7	55.6278	0
NODE_32_length_146463_cov_6.858088_51	2	1	49.24	UniRef100_A0A0A0E0P2 Acyl-CoA dehydrogenase n=1 Tax=Bacillus niacini TaxID=86668 RepID=A0A0A0E0P2_9BACI	Bacillus niacini	# 58250 # 59389 # 1 # ID=32_51;partial=00;start_type=ATG;rbs_motif=GGA/GAG/AGG;rbs_spacer=11-12bp;gc_cont=0.407	0	0	4109.17	11125.1	4295.24	5914.35	20008.4	22960.2	18733.9	2880.01	826.311	249.064	294.397	250.116	164.408	539.732	353.876	834.364	613.435	2869.53	240.655	236.731	81.0551	0	146.289	64.8336	31.2295	46.2752	79.7722	63.4815	0	0	0	795.39	2247.96	804.468	1307.46	9518.36	7094.66	4894.71	1086.6	2635.77	41.5676
NODE_35_length_194859_cov_11.494343_177	1	1	22.07	UniRef100_UPI0005EDC455 guanylate kinase n=1 Tax=Bacillus niacini TaxID=86668 RepID=UPI0005EDC455	Bacillus niacini	# 165284 # 165874 # 1 # ID=35_177;partial=00;start_type=ATG;rbs_motif=TAA;rbs_spacer=3bp;gc_cont=0.389	15.6662	0	8193.6	8025.03	12023	721.405	9204.47	6923.43	6313.83	12417.7	45.3882	25.3392	133.084	108.971	215.122	171.271	207.468	2.67481	501.842	0	88.4215	206.151	38.2068	87.533	91.0754	77.3945	154.139	70.365	115.893	63.1341	58.8711	3.71598	0	1585.99	1621.55	2251.83	159.478	4378.74	2139.32	1649.65	4685.09	144.78	4.229
NODE_39_length_180869_cov_11.944667_146	1	1	34.62	UniRef100_UPI0005F05AD2 peptide ABC transporter substrate-binding protein n=1 Tax=Bacillus niacini TaxID=86668 RepID=UPI0005F05AD2	Bacillus niacini	# 146956 # 148620 # 1 # ID=39_146;partial=00;start_type=ATG;rbs_motif=AAAA;rbs_spacer=3bp;gc_cont=0.390	767.768	1913.61	4822.59	22825.2	17458.1	21481.5	6061.7	6328.78	6381.02	3131.05	37.7852	121.948	36.782	80.7163	50.9785	96.0325	105.513	54.8057	1028.02	349.275	89.543	37.4403	50.641	69.5994	119.133	26.0461	82.7763	270.897	100.715	27.4649	1.83075	182.112	384.924	933.485	4612.1	3269.78	4748.82	2883.66	1955.58	1667.21	1181.31	120.527	20.3525
NODE_41_length_174771_cov_11.584749_124	1	1	18.09	UniRef100_A0A0A0E0R6 Transporter n=1 Tax=Bacillus niacini TaxID=86668 RepID=A0A0A0E0R6_9BACI	Bacillus niacini	# 158451 # 159977 # 1 # ID=41_124;partial=00;start_type=ATG;rbs_motif=AGGAG;rbs_spacer=5-10bp;gc_cont=0.412	0	0	1379.32	2734.25	26181.7	9283.89	7775.37	6399.12	12897.7	13210.7	0	281.207	0	0	0	0	20.11	0	120.474	0	29.7825	14.9858	65.5096	0	20.5305	60.5042	36.5673	63.3957	0	0	45.6428	0	0	266.989	552.486	4903.66	2052.35	3698.89	1977.32	3369.85	4984.29	0	46.9321
NODE_42_length_167486_cov_11.808721_18	1	1	25.15	UniRef100_UPI0005EDCB9F cytochrome c n=1 Tax=Bacillus niacini TaxID=86668 RepID=UPI0005EDCB9F	Bacillus niacini	# 18718 # 20349 # -1 # ID=42_18;partial=00;start_type=ATG;rbs_motif=GGA/GAG/AGG;rbs_spacer=5-10bp;gc_cont=0.381	3750.12	2820.6	16093.6	40288.8	42976.7	55523.5	14334.7	27062.9	24164.2	14360.7	14075.8	13626	18852.3	17744	18268.2	14074.1	16302.4	3124.87	1112.97	3345.74	14214.8	23283.9	22882	33900.7	25920	26112.6	32184.1	22081.5	31996.1	29268	50945	889.518	567.366	3115.15	8140.8	8049.24	12274.3	6819.29	8362.38	6313.51	5418.15	44899.2	2274.12
NODE_85_length_98129_cov_11.580766_55	1	1	44.33	UniRef100_UPI0005EFB3D8 hypothetical protein n=1 Tax=Bacillus niacini TaxID=86668 RepID=UPI0005EFB3D8	Bacillus niacini	# 57028 # 57738 # -1 # ID=85_55;partial=00;start_type=GTG;rbs_motif=GGA/GAG/AGG;rbs_spacer=5-10bp;gc_cont=0.398	5617.88	3487.95	1218.94	22384.7	24901.6	24665.7	15968.4	14836.8	13285.9	12879.5	718.033	769.127	858.517	987.111	837.085	277.076	482.171	1548.62	765.374	1034.94	556.658	1440.72	1060.29	2664.34	1940.35	1604.62	1261.05	1310.15	914.732	1173.51	5839.08	1332.55	701.603	235.944	4523.08	4663.9	5452.72	7596.46	4584.55	3471.29	4859.3	2290.38	128.364
NODE_102_length_72353_cov_6.935379_32	1	1	81.06	UniRef100_UPI0005EDCEDF 2-oxoisovalerate dehydrogenase n=1 Tax=Bacillus niacini TaxID=86668 RepID=UPI0005EDCEDF	Bacillus niacini	# 26809 # 27786 # 1 # ID=102_32;partial=00;start_type=ATG;rbs_motif=AGGA/GGAG/GAGG;rbs_spacer=11-12bp;gc_cont=0.414	6.59036	0	2672.15	15129.4	4966.07	20618.4	15130.6	15527.3	13497.8	643.051	112.919	0	219.599	210.817	252.889	186.707	168.33	214.567	404.068	232.256	31.4347	19.6463	4.16043	5.00909	21.6636	49.8034	23.4842	32.3147	4.33671	4.94482	34.6473	1.56321	0	517.234	3057.06	930.111	4558.01	7197.9	4797.92	3526.65	242.617	360.189	0
NODE_102_length_72353_cov_6.935379_57	1	1	20.38	UniRef100_UPI0005EF356E cytochrome b n=1 Tax=Bacillus niacini TaxID=86668 RepID=UPI0005EF356E	Bacillus niacini	# 52049 # 53104 # 1 # ID=102_57;partial=00;start_type=ATG;rbs_motif=None;rbs_spacer=None;gc_cont=0.369	348.328	249.543	3368.2	10050.4	22570.7	19927.6	7003.35	9224.01	12056.7	10991.4	41.0006	2327.26	338.564	69.3911	79.7574	67.4959	180.698	235.578	59.2182	7.16639	137.233	54.3289	256.232	52.9025	62.4099	43.589	279.936	746.091	691.861	13.0102	310.563	82.6224	50.1958	651.966	2030.79	4227.34	4405.31	3331.63	2850.2	3150.11	4146.96	130.784	388.409
NODE_127_length_58334_cov_6.685873_15	3	1	153.14	UniRef100_UPI0005ED5537 molecular chaperone DnaK n=1 Tax=Bacillus niacini TaxID=86668 RepID=UPI0005ED5537	Bacillus niacini	# 14494 # 16335 # 1 # ID=127_15;partial=00;start_type=ATG;rbs_motif=None;rbs_spacer=None;gc_cont=0.403	59349.5	61509	57914	73690.4	41307.8	59709.3	67451.7	92220.1	61464.1	39276.8	10032.9	17585.1	6499.74	11271.7	8132.74	13523.2	12026	18947.2	28255.2	74384.5	13401.8	6594.35	5002.54	2325.02	2287.17	3478.18	5593.66	13667.5	24488.6	9395.32	1005.1	14077.5	12372.6	11210.1	14890	7736.65	13199.7	32088	28495.8	16059.1	14818.7	32003.1	2934.87
NODE_127_length_58334_cov_6.685873_42	1	1	35.1	UniRef100_UPI0005F04F83 cytochrome c n=1 Tax=Bacillus niacini TaxID=86668 RepID=UPI0005F04F83	Bacillus niacini	# 41605 # 41967 # 1 # ID=127_42;partial=00;start_type=ATG;rbs_motif=TAA;rbs_spacer=10bp;gc_cont=0.435	9977.81	63.4464	24948.4	21341.8	17423.1	56044.6	6251.64	4275.19	19034.7	16648.2	351.954	1353.29	982.031	936.324	711.469	1252.54	680.08	334.956	874.071	299.501	232.587	428.081	414.139	732.799	572.553	663.865	680.467	4721.1	816.024	732.815	672.501	2366.71	12.7623	4829.13	4312.35	3263.23	12389.5	2974.02	1321.03	4973.31	6281.19	1122.66	225.858
NODE_140_length_67232_cov_11.327582_53	1	1	32.69	UniRef100_UPI0005EF6903 dihydropyrimidinase n=1 Tax=Bacillus niacini TaxID=86668 RepID=UPI0005EF6903	Bacillus niacini	# 59528 # 60946 # 1 # ID=140_53;partial=00;start_type=ATG;rbs_motif=AATAA;rbs_spacer=15bp;gc_cont=0.393	23.0664	254.688	781.251	8021.68	4000.72	5054.4	8417.37	13343.8	6902.84	2791.91	203.849	178.493	25.5475	2.967	20.1171	0	64.9957	297.554	47.093	0	29.8065	4.83044	16.2517	2.86808	28.5217	0	6.31936	450.783	88.5538	38.309	0	5.47128	51.2307	151.223	1620.87	749.306	1117.35	4004.3	4123.2	1803.54	1053.36	650.238	29.7897
NODE_142_length_53781_cov_7.059450_45	1	1	13.84	UniRef100_UPI0005EF67D2 argininosuccinate synthase n=1 Tax=Bacillus niacini TaxID=86668 RepID=UPI0005EF67D2	Bacillus niacini	# 42175 # 43404 # -1 # ID=142_45;partial=00;start_type=ATG;rbs_motif=TAA;rbs_spacer=9bp;gc_cont=0.392	0	0	1983.28	2946.72	1124.77	1633.9	7100.45	5826.44	5427.3	955.108	52.8669	0	22.0986	6.20602	28.2991	43.1724	34.8221	51.3525	86.6168	66.6291	0	48.8005	4.4133	35.6866	25.5365	0	54.1536	215.809	50.5782	16.7348	118.893	0	0	383.894	595.419	210.662	361.198	3377.82	1800.36	1418.02	360.353	168.635	0
NODE_185_length_42861_cov_6.469233_1	1	1	27.52	UniRef100_UPI0005EDB103 multidrug transporter AcrB n=1 Tax=Bacillus niacini TaxID=86668 RepID=UPI0005EDB103	Bacillus niacini	# 2 # 1921 # -1 # ID=185_1;partial=10;start_type=TTG;rbs_motif=TAA;rbs_spacer=4bp;gc_cont=0.395	15.7039	0	216.891	0	5428.77	306.006	2074.54	1599.58	2577.51	26053.7	633.051	0	477.827	389.458	313.935	226.758	160.797	0	470.318	0	360.96	612.04	708.929	178.852	0	64.2088	421.371	359.008	1052.77	766.886	0.0417462	3.72492	0	41.9824	0	1016.77	67.6473	986.9	494.267	673.439	9829.83	2019.31	0
NODE_197_length_39883_cov_7.326579_11	2	1	78.21	UniRef100_A0A0A0E0V9 Ketol-acid reductoisomerase (NADP(+)) n=1 Tax=Bacillus niacini TaxID=86668 RepID=A0A0A0E0V9_9BACI	Bacillus niacini	# 9943 # 10974 # 1 # ID=197_11;partial=00;start_type=ATG;rbs_motif=None;rbs_spacer=None;gc_cont=0.418	548.548	124.43	99756.6	189322	72929.5	90328	123693	134101	98151.4	31027.9	363.044	185.832	182.023	101.387	2390.3	335.899	705.229	548.566	1144.65	440.101	17.521	148.667	225.926	412.814	373.338	185.257	175.558	2954.92	196.593	336.401	3229.29	130.114	25.0291	19309.4	38254.7	13659.2	19968.4	58843.3	41436.8	25644.6	11706.5	1158.04	31.0144
NODE_209_length_36923_cov_7.016437_11	1	1	72.36	UniRef100_UPI0005EFEE0D amino acid ABC transporter substrate-binding protein n=1 Tax=Bacillus niacini TaxID=86668 RepID=UPI0005EFEE0D	Bacillus niacini	# 13252 # 14058 # 1 # ID=209_11;partial=00;start_type=ATG;rbs_motif=AAAA;rbs_spacer=4bp;gc_cont=0.393	1830.24	3269.52	12291.7	43589.9	95793.6	166618	133379	99059.1	95250	12952.6	1446.78	442.3	1046.5	737.805	605.164	733.002	504.551	1064.39	2023.35	3049.87	258.643	647.78	435.589	281.349	295.148	173.603	697.549	7151.2	1450.77	451.483	1896.97	434.126	657.666	2379.24	8807.83	17941.5	36833.4	63451	30609.1	24886.5	4886.89	4614.94	73.8177
NODE_225_length_33730_cov_6.402435_3	1	1	25.29	UniRef100_UPI00069384B0 hypothetical protein n=1 Tax=Bacillus niacini TaxID=86668 RepID=UPI00069384B0	Bacillus niacini	# 1974 # 2507 # 1 # ID=225_3;partial=00;start_type=ATG;rbs_motif=AATAA;rbs_spacer=4bp;gc_cont=0.375	5098.59	0	193.757	24347.5	19127.9	8806.11	10608.6	14281.2	6773.63	29413.5	519.198	0	184.828	125.589	179.17	372.845	195.426	0	24.7697	31.5533	139.902	190.645	285.917	210.279	19.2828	114.02	433.344	68.002	372.678	624.661	127.025	1209.37	0	37.5045	4919.69	3582.51	1946.73	5046.71	4412.87	1769.79	11097.4	1656.14	0
NODE_225_length_33730_cov_6.402435_26	1	1	22.78	UniRef100_UPI0005EFB369 peptidase S8 n=1 Tax=Bacillus niacini TaxID=86668 RepID=UPI0005EFB369	Bacillus niacini	# 25089 # 29369 # -1 # ID=225_26;partial=00;start_type=ATG;rbs_motif=TAA;rbs_spacer=4bp;gc_cont=0.419	545.728	6643.95	19700	68988.2	35761.3	122150	87205.6	81035.3	60193.5	6047.69	583.153	10.0978	416.224	1827.5	705.301	987.304	384.05	1116.46	2642.12	3692.46	636.469	1118.06	798.458	462.344	867.142	538.869	468.134	6442.79	523.999	403.388	889.931	129.445	1336.43	3813.22	13939.8	6697.85	27003.2	41485.3	25039.7	15727.1	2281.74	1860.14	1.68527
NODE_294_length_22068_cov_7.470268_10	2	1	61.17	UniRef100_A0A0A0E3T0 Probable thiol peroxidase n=1 Tax=Bacillus niacini TaxID=86668 RepID=A0A0A0E3T0_9BACI	Bacillus niacini	# 7302 # 7802 # -1 # ID=48_10;partial=00;start_type=ATG;rbs_motif=AGGAG;rbs_spacer=5-10bp;gc_cont=0.421	1412.87	0	10756.6	56443.8	13316.9	10609.1	2830.32	8160.71	10308.7	9113.1	733.799	0	308.137	83.5812	741.002	724.358	893.289	0.371478	6.32261	0	438.493	602.775	181.22	359.999	361.324	813.965	811.283	2064.05	965.319	1445.12	0	335.128	0	2082.1	11405.1	2494.16	2345.3	1346.44	2521.64	2693.42	3438.29	2340.67	0
NODE_375_length_14936_cov_12.178281_14	1	1	21.03	UniRef100_UPI0005EF7395 co-chaperone GroES n=1 Tax=Bacillus niacini TaxID=86668 RepID=UPI0005EF7395	Bacillus niacini	# 10843 # 11130 # 1 # ID=101_14;partial=00;start_type=TTG;rbs_motif=AGGAGG;rbs_spacer=5-10bp;gc_cont=0.406	1358.37	25.9941	11438.7	42321.7	18574.3	52638	17258.5	26025.2	21091.2	6216.56	1378.2	613.278	1231.08	1012.77	638.009	674.344	765.841	1243.39	9439.86	4857.89	261.29	139.075	172.052	108.306	170.057	311.759	123.813	789.442	206.46	292.887	546.763	322.201	5.22874	2214.12	8551.56	3478.84	11636.4	8210.21	8041.73	5510.61	2345.45	4396.18	102.353
NODE_3_length_534197_cov_12.085234_442	1	0	14.71	UniRef100_UPI0005EF696D fructose-6-phosphate aldolase n=1 Tax=Bacillus niacini TaxID=86668 RepID=UPI0005EF696D	Bacillus niacini	# 451997 # 452644 # -1 # ID=3_442;partial=00;start_type=ATG;rbs_motif=GGAGG;rbs_spacer=5-10bp;gc_cont=0.404																																0	0	0	0	0	0	0	0	0	0	0	0
NODE_11_length_332006_cov_11.720468_93	2	0	57.62	UniRef100_A0A0A0E2W2 30S ribosomal protein S2 n=1 Tax=Bacillus niacini TaxID=86668 RepID=A0A0A0E2W2_9BACI	Bacillus niacini	# 98538 # 99242 # 1 # ID=11_93;partial=00;start_type=ATG;rbs_motif=AAAA;rbs_spacer=4bp;gc_cont=0.383																																0	0	0	0	0	0	0	0	0	0	0	0
NODE_11_length_332006_cov_11.720468_117	1	0	13.96	UniRef100_UPI0005ED4F3E dipicolinate synthase subunit B n=1 Tax=Bacillus niacini TaxID=86668 RepID=UPI0005ED4F3E	Bacillus niacini	# 124813 # 125412 # 1 # ID=11_117;partial=00;start_type=ATG;rbs_motif=TAA;rbs_spacer=4bp;gc_cont=0.378																																0	0	0	0	0	0	0	0	0	0	0	0
NODE_11_length_332006_cov_11.720468_222	1	0	17.24	UniRef100_UPI0005EEBE5F rod shape-determining protein n=1 Tax=Bacillus niacini TaxID=86668 RepID=UPI0005EEBE5F	Bacillus niacini	# 253124 # 254140 # -1 # ID=11_222;partial=00;start_type=GTG;rbs_motif=AAAAA;rbs_spacer=12bp;gc_cont=0.423																																0	0	0	0	0	0	0	0	0	0	0	0
NODE_15_length_205708_cov_7.152266_17	1	0	36.34	UniRef100_A0A0A0E4X6 Acyl-CoA dehydrogenase n=1 Tax=Bacillus niacini TaxID=86668 RepID=A0A0A0E4X6_9BACI	Bacillus niacini	# 18424 # 20208 # -1 # ID=15_17;partial=00;start_type=ATG;rbs_motif=AAAA;rbs_spacer=4bp;gc_cont=0.388																																0	0	0	0	0	0	0	0	0	0	0	0
NODE_15_length_205708_cov_7.152266_20	1	0	14.11	UniRef100_UPI0005EEDEB4 3-hydroxyacyl-CoA dehydrogenase n=1 Tax=Bacillus niacini TaxID=86668 RepID=UPI0005EEDEB4	Bacillus niacini	# 21777 # 24200 # -1 # ID=15_20;partial=00;start_type=ATG;rbs_motif=AAAA;rbs_spacer=4bp;gc_cont=0.403																																0	0	0	0	0	0	0	0	0	0	0	0
NODE_15_length_305271_cov_11.951048_266	1	0	17.04	UniRef100_UPI0005EDC636 stage V sporulation protein AA n=1 Tax=Bacillus niacini TaxID=86668 RepID=UPI0005EDC636	Bacillus niacini	# 244863 # 245459 # -1 # ID=15_266;partial=00;start_type=ATG;rbs_motif=None;rbs_spacer=None;gc_cont=0.335																																0	0	0	0	0	0	0	0	0	0	0	0
NODE_28_length_159405_cov_6.969602_16	2	0	106.19	UniRef100_A0A0A0E489 Electron transfer flavoprotein subunit alpha n=1 Tax=Bacillus niacini TaxID=86668 RepID=A0A0A0E489_9BACI	Bacillus niacini	# 16725 # 17702 # 1 # ID=28_16;partial=00;start_type=ATG;rbs_motif=TAA;rbs_spacer=4bp;gc_cont=0.406																																0	0	0	0	0	0	0	0	0	0	0	0
NODE_28_length_159405_cov_6.969602_34	1	0	34.21	UniRef100_UPI0005F04A05 ATP-dependent Clp protease ATP-binding subunit ClpX n=1 Tax=Bacillus niacini TaxID=86668 RepID=UPI0005F04A05	Bacillus niacini	# 35434 # 36747 # 1 # ID=28_34;partial=00;start_type=TTG;rbs_motif=AAAAAA;rbs_spacer=12bp;gc_cont=0.390																																0	0	0	0	0	0	0	0	0	0	0	0
NODE_42_length_167486_cov_11.808721_39	1	0	14.09	UniRef100_UPI0005EF0184 ATP-dependent dsDNA exonuclease n=1 Tax=Bacillus niacini TaxID=86668 RepID=UPI0005EF0184	Bacillus niacini	# 39385 # 42522 # -1 # ID=42_39;partial=00;start_type=GTG;rbs_motif=AGGAG;rbs_spacer=5-10bp;gc_cont=0.388																																0	0	0	0	0	0	0	0	0	0	0	0
NODE_50_length_114032_cov_6.884950_102	2	0	85.43	UniRef100_UPI0005EFC261 acyl-CoA dehydrogenase n=1 Tax=Bacillus niacini TaxID=86668 RepID=UPI0005EFC261	Bacillus niacini	# 94147 # 95355 # 1 # ID=50_102;partial=00;start_type=ATG;rbs_motif=GGA/GAG/AGG;rbs_spacer=5-10bp;gc_cont=0.422																																0	0	0	0	0	0	0	0	0	0	0	0
NODE_91_length_77821_cov_7.393385_37	1	0	20.69	UniRef100_UPI0005EEFD8E C4-dicarboxylate ABC transporter n=1 Tax=Bacillus niacini TaxID=86668 RepID=UPI0005EEFD8E	Bacillus niacini	# 38148 # 39176 # 1 # ID=91_37;partial=00;start_type=TTG;rbs_motif=GGA/GAG/AGG;rbs_spacer=5-10bp;gc_cont=0.377																																0	0	0	0	0	0	0	0	0	0	0	0
NODE_102_length_72353_cov_6.935379_45	1	0	82.52	UniRef100_UPI0005EF5CC9 GTP-binding protein n=1 Tax=Bacillus niacini TaxID=86668 RepID=UPI0005EF5CC9	Bacillus niacini	# 37977 # 39815 # 1 # ID=102_45;partial=00;start_type=TTG;rbs_motif=AGGAG;rbs_spacer=5-10bp;gc_cont=0.387																																0	0	0	0	0	0	0	0	0	0	0	0
NODE_110_length_68270_cov_6.958323_6	2	0	84.87	UniRef100_UPI0005EDF6EC ATP-dependent chaperone ClpB n=1 Tax=Bacillus niacini TaxID=86668 RepID=UPI0005EDF6EC	Bacillus niacini	# 4214 # 6829 # 1 # ID=110_6;partial=00;start_type=ATG;rbs_motif=GGA/GAG/AGG;rbs_spacer=5-10bp;gc_cont=0.405																																0	0	0	0	0	0	0	0	0	0	0	0
NODE_129_length_58001_cov_7.375073_57	1	0	30.29	UniRef100_UPI0005EDBED6 transcription termination factor Rho n=1 Tax=Bacillus niacini TaxID=86668 RepID=UPI0005EDBED6	Bacillus niacini	# 47534 # 48799 # -1 # ID=129_57;partial=00;start_type=ATG;rbs_motif=GGA/GAG/AGG;rbs_spacer=5-10bp;gc_cont=0.443																																0	0	0	0	0	0	0	0	0	0	0	0
NODE_140_length_67232_cov_11.327582_9	1	0	49.14	UniRef100_UPI0005EFB31C hypothetical protein n=1 Tax=Bacillus niacini TaxID=86668 RepID=UPI0005EFB31C	Bacillus niacini	# 5888 # 6943 # 1 # ID=140_9;partial=00;start_type=ATG;rbs_motif=AATAA;rbs_spacer=4bp;gc_cont=0.399																																0	0	0	0	0	0	0	0	0	0	0	0
NODE_147_length_51731_cov_6.948661_2	1	0	13.2	UniRef100_A0A0A0E869 Uncharacterized protein n=1 Tax=Bacillus niacini TaxID=86668 RepID=A0A0A0E869_9BACI	Bacillus niacini	# 474 # 1226 # 1 # ID=147_2;partial=00;start_type=ATG;rbs_motif=GGAG/GAGG;rbs_spacer=5-10bp;gc_cont=0.445																																0	0	0	0	0	0	0	0	0	0	0	0
NODE_162_length_47366_cov_7.170066_17	1	0	13.73	UniRef100_A0A0A0E374 Glyceraldehyde-3-phosphate dehydrogenase n=1 Tax=Bacillus niacini TaxID=86668 RepID=A0A0A0E374_9BACI	Bacillus niacini	# 12668 # 13732 # -1 # ID=162_17;partial=00;start_type=ATG;rbs_motif=None;rbs_spacer=None;gc_cont=0.398																																0	0	0	0	0	0	0	0	0	0	0	0
NODE_167_length_46846_cov_6.990810_24	1	0	16.04	UniRef100_UPI0005EE401F hypothetical protein n=1 Tax=Bacillus niacini TaxID=86668 RepID=UPI0005EE401F	Bacillus niacini	# 19625 # 20299 # 1 # ID=167_24;partial=00;start_type=ATG;rbs_motif=GGAG/GAGG;rbs_spacer=5-10bp;gc_cont=0.381																																0	0	0	0	0	0	0	0	0	0	0	0
NODE_191_length_41303_cov_7.011419_43	1	0	16.39	UniRef100_UPI0005F07EAE penicillin-binding protein n=1 Tax=Bacillus niacini TaxID=86668 RepID=UPI0005F07EAE	Bacillus niacini	# 38953 # 41055 # -1 # ID=191_43;partial=00;start_type=ATG;rbs_motif=None;rbs_spacer=None;gc_cont=0.385																																0	0	0	0	0	0	0	0	0	0	0	0
NODE_216_length_35686_cov_7.720300_23	1	0	16.76	UniRef100_UPI0005EE4C72 30S ribosomal protein S6 n=1 Tax=Bacillus niacini TaxID=86668 RepID=UPI0005EE4C72	Bacillus niacini	# 26347 # 26667 # 1 # ID=216_23;partial=00;start_type=ATG;rbs_motif=None;rbs_spacer=None;gc_cont=0.396																																0	0	0	0	0	0	0	0	0	0	0	0
NODE_258_length_26931_cov_7.475220_26	1	0	27.49	UniRef100_UPI0005EF989F cytochrome c n=1 Tax=Bacillus niacini TaxID=86668 RepID=UPI0005EF989F	Bacillus niacini	# 25772 # 26788 # 1 # ID=12_26;partial=00;start_type=ATG;rbs_motif=None;rbs_spacer=None;gc_cont=0.407																																0	0	0	0	0	0	0	0	0	0	0	0
NODE_314_length_18689_cov_7.437426_2	1	0	14.59	UniRef100_UPI0005EE4A55 glycoside hydrolase n=1 Tax=Bacillus niacini TaxID=86668 RepID=UPI0005EE4A55	Bacillus niacini	# 1688 # 3451 # -1 # ID=68_2;partial=00;start_type=ATG;rbs_motif=AGGAG;rbs_spacer=5-10bp;gc_cont=0.380																																0	0	0	0	0	0	0	0	0	0	0	0
NODE_342_length_15757_cov_7.815055_10	1	0	25.33	UniRef100_UPI0005EF416E serine--tRNA ligase n=1 Tax=Bacillus niacini TaxID=86668 RepID=UPI0005EF416E	Bacillus niacini	# 7999 # 9279 # -1 # ID=96_10;partial=00;start_type=ATG;rbs_motif=None;rbs_spacer=None;gc_cont=0.450																																0	0	0	0	0	0	0	0	0	0	0	0
NODE_23_length_182225_cov_7.496432_44	2	0	121.77	UniRef100_UPI000429F11B phosphomethylpyrimidine synthase ThiC n=1 Tax=Bacillus panaciterrae TaxID=363872 RepID=UPI000429F11B	Bacillus panaciterrae	# 50526 # 52301 # -1 # ID=23_44;partial=00;start_type=ATG;rbs_motif=AGGAG;rbs_spacer=5-10bp;gc_cont=0.408																																0	0	0	0	0	0	0	0	0	0	0	0
NODE_10_length_352944_cov_26.782025_264	1	1	21.4	UniRef100_UPI0005A5E1EE catalase n=1 Tax=Bacillus selenatarsenatis TaxID=388741 RepID=UPI0005A5E1EE	Bacillus selenatarsenatis	# 267493 # 268947 # -1 # ID=10_264;partial=00;start_type=ATG;rbs_motif=AGxAGG/AGGxGG;rbs_spacer=5-10bp;gc_cont=0.487	33424.6	26878.9	43582.4	23754.5	37823.9	18124.2	63973.8	46963.1	35947.2	28791.7	1593.64	384.011	1629.94	1184.5	1587.26	1646.07	1751.9	822.722	1041.35	1687.17	955.094	1376.36	1095.07	1548.49	2014.35	2413.26	2384.12	3452.9	1609.43	1608.81	6012	7928.21	5406.71	8436.02	4799.87	7084.15	4006.64	30433.5	14511.5	9392.13	10862.8	5083.39	64.0896
NODE_124_length_74364_cov_34.723304_63	2	0	62.3	UniRef100_UPI0005AB2D43 DNA-directed RNA polymerase subunit beta n=1 Tax=Bacillus selenatarsenatis TaxID=388741 RepID=UPI0005AB2D43	Bacillus selenatarsenatis	# 48695 # 52255 # -1 # ID=124_63;partial=00;start_type=TTG;rbs_motif=GGAG/GAGG;rbs_spacer=5-10bp;gc_cont=0.472																																0	0	0	0	0	0	0	0	0	0	0	0
NODE_8_length_365218_cov_25.493402_219	4	4	137.49	UniRef100_A0A0A8X660 Immune inhibitor A metalloprotease n=1 Tax=Bacillus selenatarsenatis SF-1 TaxID=1321606 RepID=A0A0A8X660_9BACI	Bacillus selenatarsenatis SF-1	# 230923 # 233316 # -1 # ID=8_219;partial=00;start_type=TTG;rbs_motif=AGxAGG/AGGxGG;rbs_spacer=5-10bp;gc_cont=0.470	22419.8	25503.9	45073.9	30752.4	24448.4	26376.3	49180.3	160683	178464	581364	564.443	1476.52	527.363	1206.23	844.832	678.666	951.911	2487.81	1059.25	2436.19	501.964	313.855	752.129	233.701	682.997	224.66	304.718	2755.88	259.722	441.99	1596.34	5317.92	5130.14	8724.73	6213.86	4579.01	5830.88	23396	49650.8	46628.3	219343	1800.46	246.424
NODE_2_length_784055_cov_24.470458_776	3	2	132.27	UniRef100_A0A0A8X0Z1 Probable thiol peroxidase n=1 Tax=Bacillus selenatarsenatis SF-1 TaxID=1321606 RepID=A0A0A8X0Z1_9BACI	Bacillus selenatarsenatis SF-1	# 731789 # 732289 # -1 # ID=2_776;partial=00;start_type=ATG;rbs_motif=AGGAGG;rbs_spacer=5-10bp;gc_cont=0.477	0	0	171.391	0	0	6.03425	727.866	5198.36	13902.3	65927	332.721	83.4544	237.143	44.1183	249.305	262.917	261.688	171.842	271.954	1.28306	104.927	129.829	80.3496	234.719	169.403	229.702	90.1238	101.848	168.518	214.27	546.517	0	0	33.1753	0	0	1.33396	346.26	1606.28	3632.33	24873.6	1061.31	13.9281
NODE_15_length_205708_cov_7.152266_172	2	2	66.74	UniRef100_A0A0A8WYJ5 2',3'-cyclic-nucleotide 2'-phosphodiesterase n=1 Tax=Bacillus selenatarsenatis SF-1 TaxID=1321606 RepID=A0A0A8WYJ5_9BACI	Bacillus selenatarsenatis SF-1	# 180054 # 184382 # -1 # ID=15_172;partial=00;start_type=GTG;rbs_motif=AAAA;rbs_spacer=4bp;gc_cont=0.386	16740.5	8998.04	16558.4	101569	70688.7	221587	28021.3	30454.3	25010.7	18010.3	3948.29	9315.7	2285.89	3098.62	2104.43	2687.96	2807.07	4283.07	7314.21	7958.87	2414.79	3844.35	8521.8	2447.35	4246.03	2289.95	3158.35	12168.2	5367.66	3169.01	4307.54	3970.79	1809.96	3205.13	20523.2	13239.5	48985.2	13330.3	9410.31	6534.68	6795.1	12594.3	1554.75
NODE_2_length_784055_cov_24.470458_373	1	1	13.53	UniRef100_A0A0A8XDR5 Peptidase T n=1 Tax=Bacillus selenatarsenatis SF-1 TaxID=1321606 RepID=A0A0A8XDR5_9BACI	Bacillus selenatarsenatis SF-1	# 337250 # 338368 # -1 # ID=2_373;partial=00;start_type=ATG;rbs_motif=AGGAG/GGAGG;rbs_spacer=11-12bp;gc_cont=0.468	0	0	213.238	2638.86	1286.9	1481.63	1341.43	1290.98	1776.56	1513.67	5.57786	2.85177	10.7591	1.68591	2.66226	7.55275	6.3814	3.44669	4.60427	6.89562	17.6654	11.5458	9.40646	8.75043	8.37402	7.14339	3.45479	0.458453	0	0	0.114374	0	0	41.2754	533.211	241.028	327.538	638.144	398.91	464.172	571.093	17.7923	0.475946
NODE_2_length_784055_cov_24.470458_410	1	1	13.36	UniRef100_A0A0A8X7W7 Stage III sporulation protein AG n=1 Tax=Bacillus selenatarsenatis SF-1 TaxID=1321606 RepID=A0A0A8X7W7_9BACI	Bacillus selenatarsenatis SF-1	# 378281 # 378943 # -1 # ID=2_410;partial=00;start_type=ATG;rbs_motif=GGAG/GAGG;rbs_spacer=5-10bp;gc_cont=0.460	11970.2	11894.5	5284.75	7972.51	26340.9	3563.77	85219.3	148678	155651	22895.4	22982.1	8912.83	31482.7	26237.5	29837.9	19213.3	25536	23968.1	6951.15	3197.58	41303.5	86344.9	93869	130340	76233.7	102795	102265	84031	77548	125440	18827.7	2839.3	2392.59	1022.94	1610.94	4933.47	787.826	40540.4	45941.4	40667.7	8638.23	73308.5	1487.51
NODE_2_length_784055_cov_24.470458_689	1	1	18.32	UniRef100_A0A0A8WZE6 Succinate dehydrogenase flavoprotein subunit n=1 Tax=Bacillus selenatarsenatis SF-1 TaxID=1321606 RepID=A0A0A8WZE6_9BACI	Bacillus selenatarsenatis SF-1	# 641391 # 643148 # -1 # ID=2_689;partial=00;start_type=ATG;rbs_motif=GGAG/GAGG;rbs_spacer=5-10bp;gc_cont=0.497	14.7291	4665.13	12505.4	19925	11669.9	6064.83	16234	20823	17257.7	20581.5	578.207	461.942	331.838	558.719	260.854	530.039	687.406	213.381	893.11	1263.68	872.737	679.578	603.829	621.028	753.45	675.375	602.398	2493.8	1009.41	534.788	380.611	3.4937	938.395	2420.61	4026.07	2185.69	1340.72	7722.8	6434.27	4509.01	7765.19	1844.37	77.0959
NODE_10_length_352944_cov_26.782025_134	1	1	13.02	UniRef100_A0A0A8X307 Iron-sulfur cluster assembly ATPase protein SufC n=1 Tax=Bacillus selenatarsenatis SF-1 TaxID=1321606 RepID=A0A0A8X307_9BACI	Bacillus selenatarsenatis SF-1	# 141893 # 142678 # 1 # ID=10_134;partial=00;start_type=ATG;rbs_motif=GGAGG;rbs_spacer=5-10bp;gc_cont=0.440	1797.86	850.206	2322.78	3440.74	2214.97	2530.47	6913.98	12586	14184.9	23054.6	235.569	152.407	373.441	179.374	328.639	366.594	366.057	770.996	20.586	523.774	511.446	184.5	441.159	506.564	501.348	318.446	951.666	104.442	461.608	522.423	1147.89	426.448	171.02	449.609	695.239	414.848	559.398	3289.11	3889.05	3706.18	8698.3	751.417	25.4361
NODE_10_length_352944_cov_26.782025_297	1	1	16.96	UniRef100_A0A0A8X8M4 Cytochrome d ubiquinol oxidase subunit I n=1 Tax=Bacillus selenatarsenatis SF-1 TaxID=1321606 RepID=A0A0A8X8M4_9BACI	Bacillus selenatarsenatis SF-1	# 298652 # 299998 # 1 # ID=10_297;partial=00;start_type=ATG;rbs_motif=GGA/GAG/AGG;rbs_spacer=5-10bp;gc_cont=0.493	6977.09	3107.98	9829.34	3094.9	3757.9	2475.76	200.616	900.095	2053.36	325.217	0	825.239	0	0	0	0	0	193.857	0	289.115	0	12.1092	0	0	0	0	0	94.7975	0	0	0	1654.94	625.172	1902.61	625.359	703.828	547.305	95.437	278.127	536.493	122.701	0	137.728
NODE_17_length_281730_cov_25.163469_71	2	1	46.72	UniRef100_A0A0A8X0X1 ATP synthase subunit alpha n=1 Tax=Bacillus selenatarsenatis SF-1 TaxID=1321606 RepID=A0A0A8X0X1_9BACI	Bacillus selenatarsenatis SF-1	# 78376 # 79884 # -1 # ID=17_71;partial=00;start_type=ATG;rbs_motif=AGxAGG/AGGxGG;rbs_spacer=5-10bp;gc_cont=0.498	0	0	0	0	0	0	1948.14	4066.87	9761.51	20393.8	893.196	0	392.311	464.47	517.993	308.787	353.173	140.001	115.362	57.8107	372.85	363.795	255.157	352.457	285.837	351.6	374.222	112.718	182.723	755.115	216.992	0	0	0	0	0	0	926.769	1256.66	2550.44	7694.4	2849.12	0
NODE_17_length_281730_cov_25.163469_132	1	1	13.03	UniRef100_A0A0A8X0I1 Spore coat protein GerQ n=1 Tax=Bacillus selenatarsenatis SF-1 TaxID=1321606 RepID=A0A0A8X0I1_9BACI	Bacillus selenatarsenatis SF-1	# 139189 # 139704 # 1 # ID=17_132;partial=00;start_type=ATG;rbs_motif=AGGAG;rbs_spacer=5-10bp;gc_cont=0.517	1697.96	496.078	978.694	240.979	1182.87	0	2327.89	1443.74	8752.74	18819.4	0	0	11.8562	0	0	0	0	0	0	0	0	512.851	152.518	0	0	32.8622	10.2147	0	41.3436	0	98.6502	402.752	99.7863	189.441	48.6926	221.542	0	1107.42	446.112	2286.88	7100.37	0	0
NODE_105_length_81138_cov_24.913422_49	4	1	192.23	UniRef100_A0A0A8XA20 Unspecified monosaccharide ABC transport system, substrate-binding component/CD4+ T cell-stimulating antigen, lipoprotein n=1 Tax=Bacillus selenatarsenatis SF-1 TaxID=1321606 RepID=A0A0A8XA20_9BACI	Bacillus selenatarsenatis SF-1	# 51786 # 52886 # -1 # ID=105_49;partial=00;start_type=TTG;rbs_motif=GGxGG;rbs_spacer=5-10bp;gc_cont=0.426	14832	17262.5	11636.8	4548.76	386.524	2753.97	5009.69	9016.33	31815.8	66704.5	796.726	1783.69	1877.83	1056.73	1657.37	1289.94	1390.8	784.263	1179.74	518.725	1030.96	671.458	351.711	1706.61	975.399	1252	1179.42	224.362	471.792	1436.34	1142.65	3518.1	3472.37	2252.47	919.127	72.3932	608.808	2383.21	2786.03	8312.7	25167	2541.4	297.69
NODE_124_length_74364_cov_34.723304_66	1	1	25.31	UniRef100_A0A0A8X4C2 50S ribosomal protein L10 n=1 Tax=Bacillus selenatarsenatis SF-1 TaxID=1321606 RepID=A0A0A8X4C2_9BACI	Bacillus selenatarsenatis SF-1	# 53675 # 54175 # -1 # ID=124_66;partial=00;start_type=ATG;rbs_motif=AGGAGG;rbs_spacer=5-10bp;gc_cont=0.437	208.334	38.293	0	0	9.95013	0	389.28	1202.11	13444.5	30814.1	251.414	0	716.707	272.777	1.79333	0	9.73433	0	9.80168	88.288	0	235.718	506.853	534.964	4.48601	350.966	0	130.146	3.58158	0	11.094	49.4162	7.70267	0	0	1.86359	0	185.188	371.448	3512.72	11625.9	801.961	0
NODE_2_length_784055_cov_24.470458_324	1	0	13.19	UniRef100_A0A0A8X459 Spore maturation protein A n=1 Tax=Bacillus selenatarsenatis SF-1 TaxID=1321606 RepID=A0A0A8X459_9BACI	Bacillus selenatarsenatis SF-1	# 294172 # 294759 # -1 # ID=2_324;partial=00;start_type=ATG;rbs_motif=GGA/GAG/AGG;rbs_spacer=5-10bp;gc_cont=0.451																																0	0	0	0	0	0	0	0	0	0	0	0
NODE_2_length_784055_cov_24.470458_491	2	0	59.09	UniRef100_A0A0A8X0Z7 Superoxide dismutase n=1 Tax=Bacillus selenatarsenatis SF-1 TaxID=1321606 RepID=A0A0A8X0Z7_9BACI	Bacillus selenatarsenatis SF-1	# 446689 # 447297 # -1 # ID=2_491;partial=00;start_type=ATG;rbs_motif=AGGAGG;rbs_spacer=5-10bp;gc_cont=0.433																																0	0	0	0	0	0	0	0	0	0	0	0
NODE_2_length_784055_cov_24.470458_510	1	0	22.54	UniRef100_A0A0A8X831 Butyryl-CoA dehydrogenase n=1 Tax=Bacillus selenatarsenatis SF-1 TaxID=1321606 RepID=A0A0A8X831_9BACI	Bacillus selenatarsenatis SF-1	# 462190 # 463329 # -1 # ID=2_510;partial=00;start_type=ATG;rbs_motif=AGxAGG/AGGxGG;rbs_spacer=5-10bp;gc_cont=0.474																																0	0	0	0	0	0	0	0	0	0	0	0
NODE_2_length_784055_cov_24.470458_538	1	0	30.54	UniRef100_A0A0A8XAN1 Chaperone protein DnaK n=1 Tax=Bacillus selenatarsenatis SF-1 TaxID=1321606 RepID=A0A0A8XAN1_9BACI	Bacillus selenatarsenatis SF-1	# 490035 # 491873 # -1 # ID=2_538;partial=00;start_type=ATG;rbs_motif=GGAGG;rbs_spacer=5-10bp;gc_cont=0.462																																0	0	0	0	0	0	0	0	0	0	0	0
NODE_2_length_784055_cov_24.470458_675	2	0	51.74	UniRef100_A0A0A8WWV6 Ketol-acid reductoisomerase (NADP(+)) n=1 Tax=Bacillus selenatarsenatis SF-1 TaxID=1321606 RepID=A0A0A8WWV6_9BACI	Bacillus selenatarsenatis SF-1	# 629282 # 630307 # -1 # ID=2_675;partial=00;start_type=ATG;rbs_motif=GGAG/GAGG;rbs_spacer=5-10bp;gc_cont=0.487																																0	0	0	0	0	0	0	0	0	0	0	0
NODE_6_length_411010_cov_24.164419_10	1	0	28.84	UniRef100_A0A0A8X7E4 3-ketoacyl-CoA thiolase /acetyl-CoA acetyltransferase n=1 Tax=Bacillus selenatarsenatis SF-1 TaxID=1321606 RepID=A0A0A8X7E4_9BACI	Bacillus selenatarsenatis SF-1	# 7601 # 8809 # 1 # ID=6_10;partial=00;start_type=ATG;rbs_motif=GGAGG;rbs_spacer=5-10bp;gc_cont=0.532																																0	0	0	0	0	0	0	0	0	0	0	0
NODE_17_length_281730_cov_25.163469_171	1	0	14.77	UniRef100_A0A0A8X875 DNA-binding response regulator n=1 Tax=Bacillus selenatarsenatis SF-1 TaxID=1321606 RepID=A0A0A8X875_9BACI	Bacillus selenatarsenatis SF-1	# 180010 # 180702 # -1 # ID=17_171;partial=00;start_type=GTG;rbs_motif=GGAG/GAGG;rbs_spacer=5-10bp;gc_cont=0.486																																0	0	0	0	0	0	0	0	0	0	0	0
NODE_19_length_280909_cov_24.297717_227	1	0	16.82	UniRef100_A0A0A8X6L9 Uncharacterized protein n=1 Tax=Bacillus selenatarsenatis SF-1 TaxID=1321606 RepID=A0A0A8X6L9_9BACI	Bacillus selenatarsenatis SF-1	# 219016 # 219780 # 1 # ID=19_227;partial=00;start_type=ATG;rbs_motif=AGGA;rbs_spacer=5-10bp;gc_cont=0.467																																0	0	0	0	0	0	0	0	0	0	0	0
NODE_19_length_280909_cov_24.297717_244	1	0	37.82	UniRef100_A0A0A8X6J3 ClpB protein n=1 Tax=Bacillus selenatarsenatis SF-1 TaxID=1321606 RepID=A0A0A8X6J3_9BACI	Bacillus selenatarsenatis SF-1	# 233722 # 235869 # 1 # ID=19_244;partial=00;start_type=ATG;rbs_motif=AGGAGG;rbs_spacer=5-10bp;gc_cont=0.428																																0	0	0	0	0	0	0	0	0	0	0	0
NODE_101_length_83490_cov_25.062024_54	1	0	23.13	UniRef100_A0A0A8X969 Phosphoenolpyruvate carboxykinase (ATP) n=1 Tax=Bacillus selenatarsenatis SF-1 TaxID=1321606 RepID=A0A0A8X969_9BACI	Bacillus selenatarsenatis SF-1	# 52030 # 53622 # 1 # ID=101_54;partial=00;start_type=ATG;rbs_motif=GGA/GAG/AGG;rbs_spacer=5-10bp;gc_cont=0.517																																0	0	0	0	0	0	0	0	0	0	0	0
NODE_105_length_81138_cov_24.913422_31	1	0	16.34	UniRef100_A0A0A8X7H7 2-oxoglutarate oxidoreductase, alpha subunit n=1 Tax=Bacillus selenatarsenatis SF-1 TaxID=1321606 RepID=A0A0A8X7H7_9BACI	Bacillus selenatarsenatis SF-1	# 31115 # 32848 # -1 # ID=105_31;partial=00;start_type=ATG;rbs_motif=GGA/GAG/AGG;rbs_spacer=5-10bp;gc_cont=0.460																																0	0	0	0	0	0	0	0	0	0	0	0
NODE_105_length_81138_cov_24.913422_57	1	0	13.47	UniRef100_A0A0A8X507 Aspartate-semialdehyde dehydrogenase n=1 Tax=Bacillus selenatarsenatis SF-1 TaxID=1321606 RepID=A0A0A8X507_9BACI	Bacillus selenatarsenatis SF-1	# 61837 # 62886 # -1 # ID=105_57;partial=00;start_type=ATG;rbs_motif=GGA/GAG/AGG;rbs_spacer=5-10bp;gc_cont=0.470																																0	0	0	0	0	0	0	0	0	0	0	0
NODE_124_length_74364_cov_34.723304_28	1	0	18.7	UniRef100_A0A0A8X9G0 DNA-directed RNA polymerase subunit alpha n=1 Tax=Bacillus selenatarsenatis SF-1 TaxID=1321606 RepID=A0A0A8X9G0_9BACI	Bacillus selenatarsenatis SF-1	# 25013 # 25459 # -1 # ID=124_28;partial=00;start_type=TTG;rbs_motif=3Base/5BMM;rbs_spacer=13-15bp;gc_cont=0.461																																0	0	0	0	0	0	0	0	0	0	0	0
NODE_124_length_74364_cov_34.723304_58	1	0	48.1	UniRef100_A0A0A8X705 Elongation factor G n=1 Tax=Bacillus selenatarsenatis SF-1 TaxID=1321606 RepID=A0A0A8X705_9BACI	Bacillus selenatarsenatis SF-1	# 41425 # 43503 # -1 # ID=124_58;partial=00;start_type=ATG;rbs_motif=AGGAG;rbs_spacer=5-10bp;gc_cont=0.452																																0	0	0	0	0	0	0	0	0	0	0	0
NODE_124_length_74364_cov_34.723304_62	4	0	137.19	UniRef100_A0A0A8X9J9 DNA-directed RNA polymerase subunit beta' n=1 Tax=Bacillus selenatarsenatis SF-1 TaxID=1321606 RepID=A0A0A8X9J9_9BACI	Bacillus selenatarsenatis SF-1	# 44990 # 48580 # -1 # ID=124_62;partial=00;start_type=TTG;rbs_motif=GGAGG;rbs_spacer=5-10bp;gc_cont=0.476																																0	0	0	0	0	0	0	0	0	0	0	0
NODE_124_length_74364_cov_34.723304_83	2	0	89.56	UniRef100_A0A0A8X4I5 ATP-dependent Clp protease, ATP-binding subunit ClpC/negative regulator of genetic competence clcC/mecB n=1 Tax=Bacillus selenatarsenatis SF-1 TaxID=1321606 RepID=A0A0A8X4I5_9BACI	Bacillus selenatarsenatis SF-1	# 67593 # 70031 # -1 # ID=124_83;partial=00;start_type=ATG;rbs_motif=AGGAGG;rbs_spacer=5-10bp;gc_cont=0.481																																0	0	0	0	0	0	0	0	0	0	0	0
NODE_134_length_68971_cov_26.276235_30	1	0	60.82	UniRef100_A0A0A8X5K4 Isocitrate lyase n=1 Tax=Bacillus selenatarsenatis SF-1 TaxID=1321606 RepID=A0A0A8X5K4_9BACI	Bacillus selenatarsenatis SF-1	# 37911 # 39191 # -1 # ID=134_30;partial=00;start_type=ATG;rbs_motif=AGGAGG;rbs_spacer=5-10bp;gc_cont=0.528																																0	0	0	0	0	0	0	0	0	0	0	0
NODE_134_length_68971_cov_26.276235_31	1	0	32.86	UniRef100_A0A0A8XAS4 Malate synthase n=1 Tax=Bacillus selenatarsenatis SF-1 TaxID=1321606 RepID=A0A0A8XAS4_9BACI	Bacillus selenatarsenatis SF-1	# 39234 # 40829 # -1 # ID=134_31;partial=00;start_type=ATG;rbs_motif=AGGAG/GGAGG;rbs_spacer=11-12bp;gc_cont=0.497																																0	0	0	0	0	0	0	0	0	0	0	0
NODE_172_length_56116_cov_27.012308_13	1	0	23.72	UniRef100_A0A0A8XB02 Methionine--tRNA ligase n=1 Tax=Bacillus selenatarsenatis SF-1 TaxID=1321606 RepID=A0A0A8XB02_9BACI	Bacillus selenatarsenatis SF-1	# 8900 # 10855 # 1 # ID=172_13;partial=00;start_type=ATG;rbs_motif=AGGAGG;rbs_spacer=5-10bp;gc_cont=0.474																																0	0	0	0	0	0	0	0	0	0	0	0
NODE_2_length_784055_cov_24.470458_704	2	1	30.04	UniRef100_V6SVW7 Electron transfer flavoprotein subunit beta n=1 Tax=Bacillus sp. 17376 TaxID=977905 RepID=V6SVW7_9BACI	Bacillus sp. 17376	# 658862 # 659635 # -1 # ID=2_704;partial=00;start_type=ATG;rbs_motif=AGGAGG;rbs_spacer=5-10bp;gc_cont=0.448	787.029	538.058	1576.53	203.373	1409.91	0	134.885	1700.09	317.359	34545.5	592.358	2290.67	965.052	861.578	927.254	1205.11	870.379	413.948	647.075	886.012	788.772	1085.59	1106.37	1840.92	1578.34	1155.5	807.893	1004.28	948.109	1076.17	1178.68	186.681	108.231	305.16	41.0938	264.067	0	64.1675	525.326	82.9183	13033.7	1889.51	382.302
NODE_8_length_365218_cov_25.493402_17	1	1	32.34	UniRef100_V6T1Q7 Peptide ABC transporter substrate-binding protein n=1 Tax=Bacillus sp. 17376 TaxID=977905 RepID=V6T1Q7_9BACI	Bacillus sp. 17376	# 18367 # 19971 # -1 # ID=8_17;partial=00;start_type=ATG;rbs_motif=AGxAGG/AGGxGG;rbs_spacer=5-10bp;gc_cont=0.466	570.152	298.19	0	0	0	0	533.051	3623.56	19638.9	31624.8	0	0	0	4.33586	0	83.3238	0	0	0	0	88.3773	0	0	0	0	0	0	0	0	0	0	135.238	59.9811	0	0	0	0	253.583	1119.67	5131.17	11931.7	0	0
NODE_2_length_784055_cov_24.470458_703	2	0	106.22	UniRef100_V6SWP2 Electron transfer flavoprotein subunit alpha n=1 Tax=Bacillus sp. 17376 TaxID=977905 RepID=V6SWP2_9BACI	Bacillus sp. 17376	# 657848 # 658825 # -1 # ID=2_703;partial=00;start_type=ATG;rbs_motif=AGGAGG;rbs_spacer=5-10bp;gc_cont=0.465																																0	0	0	0	0	0	0	0	0	0	0	0
NODE_10_length_352944_cov_26.782025_39	1	1	17.07	UniRef100_A0A098F460 ATP-dependent Clp protease proteolytic subunit n=1 Tax=Bacillus sp. B-jedd TaxID=1476857 RepID=A0A098F460_9BACI	Bacillus sp. B-jedd	# 39274 # 39873 # -1 # ID=10_39;partial=00;start_type=ATG;rbs_motif=GGAGG;rbs_spacer=5-10bp;gc_cont=0.485	57539.6	34984.3	14217.2	14618.9	7479.1	4359.46	8737.01	11122	13173	193517	13595.5	35347.8	10325.8	15330.5	15127.6	17051.5	17082.7	25767	34547.3	88004.1	10477.2	5668.25	6584.57	5747.52	7689.44	5570.52	5035.09	9753.25	8729.37	5509.23	15849.2	13648.2	7037.12	2751.95	2953.91	1400.78	963.725	4156.36	3436.68	3441.78	73012.2	43366.9	5899.38
NODE_89_length_96800_cov_24.867973_98	12	12	368.85	UniRef100_UPI0005C6AE3A peptide ABC transporter substrate-binding protein n=1 Tax=Bacillus sp. EB01 TaxID=1347086 RepID=UPI0005C6AE3A	Bacillus sp. EB01	# 93064 # 94758 # -1 # ID=89_98;partial=00;start_type=TTG;rbs_motif=AGxAGG/AGGxGG;rbs_spacer=5-10bp;gc_cont=0.425	80241.1	86015.1	54820.5	17732.7	20817	29425.2	288769	545435	1.28158e+06	2.09632e+06	12292.3	7114.24	10417.9	9392.92	9115.75	7079.07	7619.8	17079.9	19331.1	13420.5	5510.08	7803.23	7130.97	8147.48	5948.92	4395.52	6343.88	14209.3	3620.04	7939.72	11297.8	19032.9	17302	10611.3	3583.09	3898.88	6504.89	137373	168538	334846	790923	39210.1	1187.33
NODE_128_length_71805_cov_13.376265_17	2	2	57.61	UniRef100_UPI000709DF99 serine hydrolase n=1 Tax=Bacillus sp. FJAT-25496 TaxID=1742359 RepID=UPI000709DF99	Bacillus sp. FJAT-25496	# 16785 # 18470 # -1 # ID=128_17;partial=00;start_type=ATG;rbs_motif=AGGAG;rbs_spacer=5-10bp;gc_cont=0.426	873.846	654.449	11669.2	93846.3	71313.9	91535.7	45516.5	52810.9	43281.5	13841.2	2208.04	1605.12	953.837	1365.21	1254.8	1821.7	1713.16	2525.7	3969.44	5839.08	1241.36	610.635	359.361	368.141	175.874	246.273	440.047	1559.9	838.166	705.988	0	207.274	131.643	2258.74	18962.7	13356.6	20235.4	21653.1	16318.5	11308.4	5222.14	7043.2	267.887
NODE_94_length_75711_cov_6.742743_20	1	1	15.66	UniRef100_UPI00070BE58C hypothetical protein n=1 Tax=Bacillus sp. FJAT-25496 TaxID=1742359 RepID=UPI00070BE58C	Bacillus sp. FJAT-25496	# 16129 # 16659 # 1 # ID=94_20;partial=00;start_type=ATG;rbs_motif=AGGAG;rbs_spacer=5-10bp;gc_cont=0.303	3188.55	3152.89	6481.32	5390.22	3328.61	3675.55	1679.7	2073.2	1824.54	2926.78	4642.06	6668.99	2345.54	5983.35	3000.43	6079.26	5788.49	14750.3	18801.3	42980.9	9275.71	2506.68	1303.34	849.95	1398.21	1429.92	3755.17	5553.7	10471.7	6242.19	41.8115	756.315	634.206	1254.56	1089.16	623.425	812.538	799.063	640.615	476.709	1104.25	14807.2	1113.02
NODE_17_length_281730_cov_25.163469_190	1	1	13.93	UniRef100_A0A0M2PFL0 Alkyl hydroperoxide reductase n=1 Tax=Bacillus sp. SA1-12 TaxID=1455638 RepID=A0A0M2PFL0_9BACI	Bacillus sp. SA1-12	# 201632 # 202195 # 1 # ID=17_190;partial=00;start_type=ATG;rbs_motif=AGGAG;rbs_spacer=5-10bp;gc_cont=0.450	122.746	0	1535.67	1437.13	800.895	0	1130.96	1925.48	5999.33	9824.81	0.805175	0	0	0	0	0	0	0	0	0	0	0	42.4396	0	0	0	41.7659	0	0	0	110.906	29.1151	0	297.251	290.388	150.002	0	538.02	594.97	1567.48	3706.81	2.56835	0
NODE_128_length_71805_cov_13.376265_53	8	5	498.53	UniRef100_UPI00047DD0AD translation elongation factor Tu n=1 Tax=Bacillus sp. UNC41MFS5 TaxID=1449046 RepID=UPI00047DD0AD	Bacillus sp. UNC41MFS5	# 38123 # 39310 # -1 # ID=128_53;partial=00;start_type=ATG;rbs_motif=AGGAG;rbs_spacer=5-10bp;gc_cont=0.426	207748	139644	1.01837e+06	1.20711e+06	891390	517842	882284	1.10341e+06	607599	520527	14458.9	15811	11099.9	12097	13447.9	12457.1	12212.4	11851.4	13723.6	16993.4	15759.1	12063.1	13981.4	13446.8	13850.7	10720.7	10250	37017.3	9935.5	10901.1	22812.2	49277.2	28089.4	197121	243910	166951	114477	419719	340952	158751	196390	46120.9	2638.78
NODE_195_length_48734_cov_26.097804_11	6	2	160.88	UniRef100_UPI0003FC911C molecular chaperone GroEL n=1 Tax=Bacillus sp. URHB0009 TaxID=1298866 RepID=UPI0003FC911C	Bacillus sp. URHB0009	# 8432 # 10063 # 1 # ID=195_11;partial=00;start_type=ATG;rbs_motif=AGGAGG;rbs_spacer=5-10bp;gc_cont=0.483	43000.9	51051	107457	402786	143275	296377	206553	189556	222000	145524	14542.7	250914	17221.1	51847.7	29575.5	15279.5	24648.1	73930.7	25232.8	38380.9	19026.2	52390	75540.4	28003.9	101282	36001.5	22704.3	45553.4	11702.4	14701.3	20404.3	10199.7	10268.9	20799.9	81387.4	26834.5	65518.8	98261.4	58572.4	58003.1	54905	46388.5	41876.3
NODE_2_length_784055_cov_24.470458_575	1	1	16.49	UniRef100_A0A0D6Z703 Transcription elongation factor GreA n=1 Tax=Bacillus subterraneus TaxID=285983 RepID=A0A0D6Z703_9BACI	Bacillus subterraneus	# 521940 # 522422 # -1 # ID=2_575;partial=00;start_type=ATG;rbs_motif=AGxAGG/AGGxGG;rbs_spacer=5-10bp;gc_cont=0.451	7.98135	0	3654.38	1592.73	9436.87	404.312	2226.69	3086.84	3219.48	6777.59	1912.52	2008.61	1630.84	3313.42	1558.28	2426.75	1737.95	2230.41	934.28	1218.01	3564.84	2405.32	3458.56	3008.31	3518.79	2742.77	2547.78	2465.55	1484.82	3214.63	3259.61	1.89315	0	707.36	321.829	1767.46	89.3794	1059.28	953.827	841.171	2557.12	6100.57	335.228
NODE_10_length_352944_cov_26.782025_43	2	1	42.58	UniRef100_A0A0D6ZGL9 Glyceraldehyde-3-phosphate dehydrogenase n=1 Tax=Bacillus subterraneus TaxID=285983 RepID=A0A0D6ZGL9_9BACI	Bacillus subterraneus	# 43383 # 44390 # 1 # ID=10_43;partial=00;start_type=ATG;rbs_motif=AGGAGG;rbs_spacer=5-10bp;gc_cont=0.447	0	5.54886	0	0	0	0	1862.6	4133.38	10246.5	17922.6	878.754	208.274	879.723	589.823	615.342	877.424	653.774	928.974	479.197	305.108	1185.21	1394.23	1543.51	1325.73	857.398	765.784	300.032	383.911	139.652	227.759	0	0	1.11616	0	0	0	0	886.076	1277.21	2677.15	6762.03	2803.05	34.7599
NODE_59_length_135488_cov_26.418672_110	2	1	57.86	UniRef100_A0A0D6ZC97 30S ribosomal protein S6 n=1 Tax=Bacillus subterraneus TaxID=285983 RepID=A0A0D6ZC97_9BACI	Bacillus subterraneus	# 107630 # 107917 # -1 # ID=59_110;partial=00;start_type=ATG;rbs_motif=AGGAGG;rbs_spacer=5-10bp;gc_cont=0.424	499.935	13930.2	8554.12	7916.74	4408.76	1572.22	5667.26	11964.6	21238	45378.9	1233.43	1903.94	1633.16	1706.62	2112.54	2425.92	2309.92	4123.68	3430.26	4631.62	3768.32	1526.48	2240.17	1280.4	1039.12	1215.64	1059.73	1452.26	223.687	668.006	307.386	118.583	2802.06	1655.78	1599.67	825.729	347.563	2696.02	3697.04	5548.97	17121	3934.39	317.759
NODE_2_length_784055_cov_24.470458_659	1	0	51.87	UniRef100_A0A0D6ZA59 Delta-aminolevulinic acid dehydratase n=1 Tax=Bacillus subterraneus TaxID=285983 RepID=A0A0D6ZA59_9BACI	Bacillus subterraneus	# 609760 # 610740 # -1 # ID=2_659;partial=00;start_type=ATG;rbs_motif=GGAGG;rbs_spacer=5-10bp;gc_cont=0.495																																0	0	0	0	0	0	0	0	0	0	0	0
NODE_17_length_281730_cov_25.163469_69	9	0	303.83	UniRef100_A0A0D6ZAB8 ATP synthase subunit beta n=1 Tax=Bacillus subterraneus TaxID=285983 RepID=A0A0D6ZAB8_9BACI	Bacillus subterraneus	# 75938 # 77362 # -1 # ID=17_69;partial=00;start_type=ATG;rbs_motif=AGGAGG;rbs_spacer=3-4bp;gc_cont=0.490																																0	0	0	0	0	0	0	0	0	0	0	0
NODE_17_length_281730_cov_25.163469_255	1	0	31.16	UniRef100_UPI00069B0732 hypothetical protein n=1 Tax=Bacillus subterraneus TaxID=285983 RepID=UPI00069B0732	Bacillus subterraneus	# 274063 # 275382 # -1 # ID=17_255;partial=00;start_type=ATG;rbs_motif=AGGA;rbs_spacer=5-10bp;gc_cont=0.412																																0	0	0	0	0	0	0	0	0	0	0	0
NODE_19_length_280909_cov_24.297717_14	1	0	14.95	UniRef100_A0A0D6Z6V4 Proline--tRNA ligase n=1 Tax=Bacillus subterraneus TaxID=285983 RepID=A0A0D6Z6V4_9BACI	Bacillus subterraneus	# 15123 # 16826 # -1 # ID=19_14;partial=00;start_type=ATG;rbs_motif=GGAG/GAGG;rbs_spacer=5-10bp;gc_cont=0.469																																0	0	0	0	0	0	0	0	0	0	0	0
NODE_105_length_81138_cov_24.913422_36	2	0	69	UniRef100_A0A0D6Z639 Protein RecA n=1 Tax=Bacillus subterraneus TaxID=285983 RepID=A0A0D6Z639_9BACI	Bacillus subterraneus	# 37373 # 38410 # -1 # ID=105_36;partial=00;start_type=GTG;rbs_motif=AGGAGG;rbs_spacer=5-10bp;gc_cont=0.454																																0	0	0	0	0	0	0	0	0	0	0	0
NODE_10_length_352944_cov_26.782025_304	1	0	27.61	UniRef100_W1SNC6 Cytochrome c oxidase subunit I n=1 Tax=Bacillus vireti LMG 21834 TaxID=1131730 RepID=W1SNC6_9BACI	Bacillus vireti LMG 21834	# 304208 # 305896 # -1 # ID=10_304;partial=00;start_type=ATG;rbs_motif=AGGAGG;rbs_spacer=5-10bp;gc_cont=0.469																																0	0	0	0	0	0	0	0	0	0	0	0
NODE_3_length_322242_cov_201.844053_143	47	44	2069.68	UniRef100_Q39VF1 (R)-benzylsuccinate synthase, alpha subunit n=3 Tax=Bacteria TaxID=2 RepID=Q39VF1_GEOMG	Bacteria	# 174227 # 176815 # -1 # ID=3_143;partial=00;start_type=ATG;rbs_motif=AGxAGG/AGGxGG;rbs_spacer=5-10bp;gc_cont=0.534	1.01815e+06	1.67273e+06	1.70145e+06	3.04778e+06	5.68941e+06	5.64731e+06	8.80841e+06	8.76809e+06	7.79072e+06	2.53065e+06	2.10541e+06	2.81171e+06	3.49266e+06	3.02665e+06	2.82071e+06	2.43155e+06	2.61658e+06	2.69241e+06	1.24584e+06	1.57662e+06	4.37287e+06	9.12873e+06	1.09112e+07	1.1821e+07	1.06742e+07	1.01946e+07	1.02414e+07	1.33199e+07	9.10179e+06	1.03665e+07	2.50648e+06	241502	336471	329342	615838	1.06559e+06	1.24843e+06	4.19033e+06	2.70932e+06	2.03553e+06	954792	6.71585e+06	469261
NODE_23_length_154154_cov_141.234181_154	23	17	1143.88	UniRef100_Q1LII2 Nitrite reductase (Cytochrome cd1) (Cytochrome oxidase) (Hydroxylamine reductase) n=4 Tax=Bacteria TaxID=2 RepID=Q1LII2_CUPMC	Bacteria	# 140791 # 142440 # 1 # ID=23_154;partial=00;start_type=ATG;rbs_motif=None;rbs_spacer=None;gc_cont=0.605	286752	515958	545117	535069	455799	543402	391843	441252	530168	827112	1.87945e+06	1.25458e+06	2.425e+06	2.98005e+06	2.61298e+06	3.20539e+06	2.76247e+06	3.79438e+06	3.31255e+06	3.62014e+06	3.68234e+06	2.26411e+06	2.05842e+06	1.91412e+06	1.68484e+06	1.9236e+06	1.79696e+06	1.68197e+06	1.32763e+06	1.47424e+06	178590	68016.8	103785	105516	108117	85367.9	120127	186407	136346	138520	312061	5.99507e+06	209384
NODE_82_length_80640_cov_58.261711_43	12	11	593.27	UniRef100_A0A1D8DXB9 Peptidyl-prolyl cis-trans isomerase n=13 Tax=Bacteria TaxID=2 RepID=A0A1D8DXB9_9BACT	Bacteria	# 39299 # 39808 # -1 # ID=82_43;partial=00;start_type=ATG;rbs_motif=AGGAG;rbs_spacer=5-10bp;gc_cont=0.427	2.01359e+06	2.01973e+06	4.1953e+06	2.95983e+06	1.56051e+06	1.46308e+06	542315	732061	700060	2.14051e+06	54602.9	45157.2	43904.6	55316.8	45540.7	55779.1	50577.4	64891.4	105222	131642	60730.8	47610.3	55807.3	44854.3	42210.6	36816.4	34109.6	64479.7	45765.4	39986.3	42806.6	477618	406270	812062	598066	292273	323435	257990	226205	182909	807594	174172	7536.52
NODE_113_length_87869_cov_9.206448_37	25	5	947.37	UniRef100_A1W547 Nitrous-oxide reductase n=5 Tax=Bacteria TaxID=2 RepID=A1W547_ACISJ	Bacteria	# 39439 # 41379 # -1 # ID=113_37;partial=00;start_type=ATG;rbs_motif=GGAG/GAGG;rbs_spacer=5-10bp;gc_cont=0.624	63604.9	97375.3	255649	137932	113264	103303	64201.8	77388.8	71785.6	84922.4	21365.9	64485.3	28309.3	38847.7	38883.5	41097.6	43336.9	53835.1	291903	250753	8749.69	9516.04	11085.9	9853.79	12700.5	11715.9	12176.4	15486.7	14828.6	15618	21938.4	15086.9	19587.1	49484.6	27870.7	21213.6	22836.7	30542	23913	18755.8	32040.4	68152.9	10762.3
NODE_164_length_50337_cov_9.569528_16	8	5	308.57	UniRef100_A0A0N0B354 Methanol dehydrogenase n=3 Tax=Bacteria TaxID=2 RepID=A0A0N0B354_9ACTN	Bacteria	# 11749 # 13632 # -1 # ID=11_16;partial=00;start_type=ATG;rbs_motif=AGGAG;rbs_spacer=5-10bp;gc_cont=0.650	950443	935643	632724	288473	120928	128567	43950.2	44244.2	33761.3	31557.3	1417.23	2026.92	1259.51	882.624	833.307	689.044	1471.61	2105.67	1338.84	4400.18	1173.83	1445.97	700.433	912.126	1875.44	1178.65	371.301	936.063	919.294	646.767	2445.49	225442	188205	122473	58289.2	22649	28421.7	20908	13671.4	8821.01	11906.3	4520.68	338.283
NODE_2_length_673518_cov_22.313248_423	2	2	178.89	UniRef100_C6BBK7 OmpA/MotB domain protein n=4 Tax=Bacteria TaxID=2 RepID=C6BBK7_RALP1	Bacteria	# 444769 # 445398 # -1 # ID=2_423;partial=00;start_type=ATG;rbs_motif=AGGAG;rbs_spacer=5-10bp;gc_cont=0.667	10752.5	512.141	221.568	661.864	0	76.4022	3183.86	3050.18	1500.08	801.455	55264.4	84538	15798.2	22140.8	20792.1	15482.3	14426.9	22914.4	32255.2	43128	23242.4	88139.1	68702.7	25959.2	32217.5	35183.7	61152.1	84342.2	31441	51095.7	97.4207	2550.46	103.017	42.8879	133.737	0	16.8899	1514.62	942.5	391.934	302.381	176283	14109
NODE_7_length_423592_cov_8.272618_185	2	2	54	UniRef100_A0A0N0TX84 NAD(P) transhydrogenase subunit alpha n=2 Tax=Bacteria TaxID=2 RepID=A0A0N0TX84_9ACTN	Bacteria	# 205767 # 206984 # 1 # ID=7_185;partial=00;start_type=ATG;rbs_motif=GGA/GAG/AGG;rbs_spacer=5-10bp;gc_cont=0.689	54649.8	86978.5	52379.7	27788.6	14419.5	34670.4	6383.2	3524.99	2239.4	5016.29	20576.2	23270.7	6640.95	5844.37	4797.62	5014.5	4205.39	7129.99	6298.29	11385.5	8717.52	7693.94	8751.82	6744.91	7653.73	6250.77	7141.5	20239.8	9752.85	8942.62	7428.67	12962.8	17495.8	10138.9	5615	2700.68	7664.43	3036.61	1089.22	585.101	1892.6	65634.1	3883.76
NODE_7_length_423592_cov_8.272618_348	3	2	88.74	UniRef100_A0A0M8YWN1 30S ribosomal protein S1 n=3 Tax=Bacteria TaxID=2 RepID=A0A0M8YWN1_9ACTN	Bacteria	# 366060 # 367772 # 1 # ID=7_348;partial=00;start_type=ATG;rbs_motif=AGGAG;rbs_spacer=5-10bp;gc_cont=0.664	142359	107977	77794.3	42263.3	26850.6	21019.4	5405.96	5949.46	3347.62	7138.91	1904.25	6826.79	3415.66	1670.34	2657.7	2600.9	2014.52	8803.14	11565.7	3754.84	4012.4	3492.19	3552.88	3410.63	2795.37	3009.81	4385.96	6445.37	6757.66	5053.13	8697.47	33767.1	21719.7	15058.2	8539.78	5028.93	4646.66	2571.72	1838.37	874.652	2693.44	6074.18	1139.36
NODE_9_length_402334_cov_8.319348_65	3	2	110.57	UniRef100_A0A0M8ZJ06 Phasin n=3 Tax=Bacteria TaxID=2 RepID=A0A0M8ZJ06_9ACTN	Bacteria	# 64016 # 64504 # -1 # ID=9_65;partial=00;start_type=ATG;rbs_motif=AGGAG;rbs_spacer=5-10bp;gc_cont=0.687	60752.8	113377	63004.7	27057.8	4324.92	3911.06	0	135.691	0	99.8934	31.743	0	259.068	372.515	67.1791	99.4368	387.899	179.272	1437.05	281.66	0	0	0	0	0	0	0	0	0	0	0	14410.4	22805.9	12195.5	5467.34	810.028	864.599	0	41.9282	0	37.6888	101.254	0
NODE_10_length_379594_cov_44.652094_137	2	2	108.24	UniRef100_C6BH04 30S ribosomal protein S18 n=7 Tax=Bacteria TaxID=2 RepID=C6BH04_RALP1	Bacteria	# 157533 # 157820 # 1 # ID=10_137;partial=00;start_type=ATG;rbs_motif=AGGA;rbs_spacer=5-10bp;gc_cont=0.587	2790.61	8554.93	35468.4	3030.54	2801.72	23612	9521.73	2703.71	3987.34	13147.3	79152.5	50745	64972.3	55044.4	42312.8	50292.8	67299.8	74599.2	72226.7	113375	190302	95564.7	64687.1	76373.2	53585.4	78758.5	111583	78871.7	156550	136335	21417.7	661.925	1720.83	6865.43	612.355	524.743	5219.78	4529.66	835.44	1041.79	4960.35	252481	8469.11
NODE_19_length_256799_cov_8.430070_142	2	2	33.99	UniRef100_A0A0M8ZIQ7 ABC transporter n=3 Tax=Bacteria TaxID=2 RepID=A0A0M8ZIQ7_9ACTN	Bacteria	# 150798 # 151721 # -1 # ID=19_142;partial=00;start_type=ATG;rbs_motif=AGGAG;rbs_spacer=5-10bp;gc_cont=0.650	245252	220695	123103	91140	31696.4	47710	3632.05	4926.93	7508.56	38157.7	3369.01	2538.39	3597.79	1712.49	1978.13	1761.39	1895.65	2672.64	1396.4	2122.55	2666.41	2476.58	2653.59	2277.37	2949.48	2709.78	2523.72	3677.35	3687.39	2237.07	10108.1	58173.1	44392.9	23828.4	18415.9	5936.51	10547	1727.84	1522.41	1961.81	14396.5	10746.5	423.645
NODE_51_length_146278_cov_8.398535_3	2	2	66.09	UniRef100_A0A0M8ZJF4 Aldehyde-activating protein n=3 Tax=Bacteria TaxID=2 RepID=A0A0M8ZJF4_9ACTN	Bacteria	# 1237 # 1749 # -1 # ID=51_3;partial=00;start_type=ATG;rbs_motif=GGAG/GAGG;rbs_spacer=5-10bp;gc_cont=0.655	382450	357998	386648	150423	82834.1	45037.2	10396.5	10618.4	6290.83	14317.5	512.923	4010.9	938.648	887.002	904.414	946.358	686.405	1643.21	2392.9	1226.58	2783.61	309.342	1841.89	222.425	455.219	253.336	200.069	1029.66	276.654	225.158	1097.96	90715.9	72011.5	74841.5	30394.6	15514.2	9956.16	4945.82	3281.05	1643.64	5401.85	1636.12	669.4
NODE_106_length_80640_cov_76.602172_36	3	2	132.47	UniRef100_A0A1D8DX57 Fructose/tagatose bisphosphate aldolase n=13 Tax=Bacteria TaxID=2 RepID=A0A1D8DX57_9BACT	Bacteria	# 33562 # 34599 # 1 # ID=106_36;partial=00;start_type=ATG;rbs_motif=GGAGG;rbs_spacer=5-10bp;gc_cont=0.464	81847	128445	86509.7	51985	39968.5	12987.5	25832.2	37073.8	29822.1	163237	1822.02	1332.18	1731.11	1853.57	2232.92	2145.55	1101.01	501.215	1908.03	3087.53	4393.59	4812.48	3980.23	2323.02	1979.26	2457.49	2619.76	2427.93	3965.38	3882.38	366.36	19413.9	25836.8	16745.2	10504.2	7485.81	2871.08	12288.8	11455.7	7791.78	61587.7	5811.88	222.335
NODE_499_length_9632_cov_11.729247_4	2	2	57.27	UniRef100_Q1LN92 Ribulose bisphosphate carboxylase large chain n=4 Tax=Bacteria TaxID=2 RepID=RBL_CUPMC	Bacteria	# 2080 # 3501 # 1 # ID=135_4;partial=00;start_type=ATG;rbs_motif=AGGAG;rbs_spacer=5-10bp;gc_cont=0.653	8585.23	4951	5840.32	9387.95	2934.55	16496.7	5909.27	5845.88	6787.46	11883.9	4439.34	10674.3	17914.4	23795.5	19184.7	18060.4	15465.2	17569.2	36725.2	33738.2	2074.81	2806.66	3640.37	1340.06	1566.91	1626.01	1954.17	4327.94	2231.88	1673.78	2944.47	2036.39	995.897	1130.48	1896.94	549.62	3646.85	2811.15	1806.37	1773.4	4483.67	14160.6	1781.5
NODE_1390_length_1200_cov_19.627074_1	14	2	716.94	UniRef100_A0A089NR56 Elongation factor Tu n=5 Tax=Bacteria TaxID=2 RepID=A0A089NR56_9RHIZ	Bacteria	# 1 # 1191 # 1 # ID=13_1;partial=10;start_type=Edge;rbs_motif=None;rbs_spacer=None;gc_cont=0.667	477707	284574	214504	86154.9	67009.7	14730.8	11191	12842.7	16741.8	10679.3	25326.4	1770.02	4623.52	1589.71	10118.2	2785.19	2804.84	190.742	4609.59	470.939	985.494	788.801	586.619	534.213	473.489	1099.13	1802.52	1886.69	1629.58	2457.61	1996.26	113311	57242.3	41520.5	17408.6	12550.4	3256.48	5323.77	3968.37	4374.23	4029.19	80786.3	295.408
NODE_1463_length_2768_cov_8.306672_2	14	2	467.06	UniRef100_C6BEV5 OmpA/MotB domain protein n=4 Tax=Bacteria TaxID=2 RepID=C6BEV5_RALP1	Bacteria	# 2119 # 2766 # 1 # ID=107_2;partial=01;start_type=ATG;rbs_motif=AGGAG;rbs_spacer=3-4bp;gc_cont=0.613	7656.07	7745.42	9308.76	3727.71	1917.95	214.664	2921.29	4699.32	3143.58	2307.41	1047.03	1.48344	555.849	523.02	791.493	488.942	573.654	198.861	289.645	0	2968.27	4830.99	1898.07	3649.03	4273.54	6932.06	9907.05	4587.95	21410.3	28553.7	533.563	1816	1558	1801.85	753.225	359.219	47.4548	1389.71	1452.08	821.341	870.562	3339.82	0.247579
NODE_2_length_673518_cov_22.313248_274	1	1	60.64	UniRef100_A0A093W389 DNA-binding protein n=23 Tax=Bacteria TaxID=2 RepID=A0A093W389_RALSL	Bacteria	# 290089 # 290373 # -1 # ID=2_274;partial=00;start_type=ATG;rbs_motif=GGA/GAG/AGG;rbs_spacer=5-10bp;gc_cont=0.607	0	2506.74	1419.2	2786.62	640.406	9037.07	7351.29	772.546	790.466	1166.99	30706.3	67150.3	18643.2	9594.1	5414.78	4883.48	10689.7	40004.5	37141.7	32143.2	16585.9	11882.5	8159.76	6007.61	6492.74	9051.15	21332.6	28789.8	36939.1	20018.9	216.446	0	504.232	274.707	563.067	119.943	1997.78	3497.15	238.715	206.529	440.293	97947.2	11207.1
NODE_2_length_673518_cov_22.313248_438	1	1	19.2	UniRef100_A0A0F0DB60 dCTP deaminase n=3 Tax=Bacteria TaxID=2 RepID=A0A0F0DB60_9BURK	Bacteria	# 458510 # 459076 # 1 # ID=2_438;partial=00;start_type=ATG;rbs_motif=GGA/GAG/AGG;rbs_spacer=5-10bp;gc_cont=0.619	505.03	104.303	25.8477	91.1509	570.276	0	194.716	294.76	37.7461	0	5784.22	2126.19	4383.58	4241.25	5602.3	5023.16	5081.33	4553.71	3779.35	1190.4	9604.08	10279.7	8679.62	6850.65	6370.24	7519.79	6513.25	5083.77	6861.46	7429.12	169.158	119.792	20.9807	5.00321	18.4181	106.809	0	92.6302	91.0803	9.86213	0	18450.5	354.85
NODE_3_length_578665_cov_22.499630_178	1	1	22.59	UniRef100_A0A0B2AXM3 Copper ABC transporter ATP-binding protein n=2 Tax=Bacteria TaxID=2 RepID=A0A0B2AXM3_9ACTN	Bacteria	# 195441 # 196394 # 1 # ID=3_178;partial=00;start_type=GTG;rbs_motif=GGAG/GAGG;rbs_spacer=5-10bp;gc_cont=0.674	2993.7	1877.7	508.418	179.877	394.761	0	741.856	765.24	1217.9	768.19	7351.56	1351.47	1790.41	765.99	1853.66	1822.56	1229.2	688.858	728.712	424.009	285.171	945.288	1179.4	656.051	638.178	138.623	247.127	59.9303	209.6	25.1323	143.236	710.097	377.701	98.412	36.3461	73.936	0	352.915	236.458	318.207	289.831	23450	225.555
NODE_9_length_402334_cov_8.319348_242	1	1	13.93	UniRef100_A0A0N0TW23 50S ribosomal protein L9 n=3 Tax=Bacteria TaxID=2 RepID=A0A0N0TW23_9ACTN	Bacteria	# 271178 # 271750 # 1 # ID=9_242;partial=00;start_type=ATG;rbs_motif=AGGAG;rbs_spacer=5-10bp;gc_cont=0.689	65036.6	27077.6	8730.81	7243.92	4041.82	910.234	1073.25	1702	1434.77	1034.69	4693.06	10684.1	2696.41	4228.92	3342.79	4053.35	3398.84	4226.2	5065.42	5643.82	4169.09	3748.58	2404.66	2393.11	3663.11	2371.97	4093.54	2613.93	3943.91	2811.24	2711.1	15426.5	5446.68	1689.98	1463.72	757.005	201.221	510.564	525.914	374.871	390.378	14969.9	1783.13
NODE_10_length_379594_cov_44.652094_28	2	1	63.96	UniRef100_C6BGD2 Alcohol dehydrogenase zinc-binding domain protein n=5 Tax=Bacteria TaxID=2 RepID=C6BGD2_RALP1	Bacteria	# 33896 # 34870 # -1 # ID=10_28;partial=00;start_type=ATG;rbs_motif=AGGAG;rbs_spacer=5-10bp;gc_cont=0.668	517.243	632.86	4129.06	1394.1	744.14	435.241	1330.8	698.397	1686.57	2236.45	2390.46	411.16	974.157	571.562	610.534	475.502	810.199	1507.7	2199.06	1171.32	8272.63	5099.3	2728.56	2117.66	2425.43	3887.17	5690.16	1983.03	6077.41	9665.35	0.0799667	122.689	127.3	799.24	281.694	139.372	96.2167	633.087	215.803	440.659	843.79	7625.11	68.6206
NODE_10_length_387506_cov_8.180018_196	2	1	116.13	UniRef100_A0A0N0B718 Bacterioferritin n=3 Tax=Bacteria TaxID=2 RepID=A0A0N0B718_9ACTN	Bacteria	# 223924 # 224421 # -1 # ID=10_196;partial=00;start_type=ATG;rbs_motif=AGGAG;rbs_spacer=5-10bp;gc_cont=0.620	236269	162325	96945.7	25491.5	21154.5	14894.1	929.195	1280.46	198.759	195.563	49.0895	0	611.946	611.905	253.088	156.205	484.619	87.1162	860.604	339.365	187.432	134.5	83.3012	272.186	280.509	219.72	92.6231	0	225.517	404.572	259.219	56042.4	32651.8	18765.3	5150.85	3962.1	3292.57	442.036	395.659	51.9309	73.7841	156.586	0
NODE_11_length_373785_cov_9.109863_307	1	1	25.81	UniRef100_B1LTE7 Acyl carrier protein n=13 Tax=Bacteria TaxID=2 RepID=ACP_METRJ	Bacteria	# 343042 # 343281 # 1 # ID=11_307;partial=00;start_type=ATG;rbs_motif=AGGA;rbs_spacer=5-10bp;gc_cont=0.621	169354	80586.5	68802.4	37058.7	17966.7	9707.42	4260.08	6232.76	2154.35	6069.73	1331.92	227.018	808.01	491.906	631.792	656.711	277.591	225.085	278.859	639.234	4254.27	1370.1	1388.5	1443.15	1464.84	944.345	591.157	786.569	1238.01	1349.87	2923.2	40170.3	16210	13317.7	7488.12	3365.03	2145.97	2026.6	1925.91	562.878	2290.05	4248.58	37.8883
NODE_12_length_374643_cov_43.695337_311	9	1	467.37	UniRef100_A0A0M4TJP9 Succinate dehydrogenase iron-sulfur subunit n=14 Tax=Bacteria TaxID=2 RepID=A0A0M4TJP9_RALSL	Bacteria	# 344712 # 345413 # -1 # ID=12_311;partial=00;start_type=ATG;rbs_motif=GGAG/GAGG;rbs_spacer=5-10bp;gc_cont=0.617	552.362	1417.48	2003.17	1194.7	398.259	467.485	258.786	220.848	0	1686.87	14099.5	8205.7	5769.71	4920.59	3821.25	2903.22	2055.37	3050.69	2778.43	6125.28	2571.73	1206.26	558.641	420.791	489.38	1902.39	4472.3	5954.85	8611.49	6087.31	1130.39	131.019	285.127	387.743	241.402	74.5912	103.345	123.11	68.2416	0	636.441	44974.7	1369.49
NODE_19_length_256799_cov_8.430070_37	1	1	15.03	UniRef100_A0A0M8ZKK6 UDP-N-acetylmuramate--L-alanine ligase n=3 Tax=Bacteria TaxID=2 RepID=A0A0M8ZKK6_9ACTN	Bacteria	# 44935 # 46341 # 1 # ID=19_37;partial=00;start_type=ATG;rbs_motif=None;rbs_spacer=None;gc_cont=0.684	142858	178085	69484.9	2662.19	8973.88	316.018	17371.9	7744.5	32141	108084	0	307.133	0	66.6759	397.152	0	341.545	0	0	0	67.7128	0	0	47.695	0	0	0	0	0	0	0	33885.6	35822	13449.8	537.925	1680.74	69.8605	8264.14	2393.03	8397.66	40779.2	0	51.259
NODE_22_length_249467_cov_22.174763_129	1	1	35.34	UniRef100_A0A0F0DUX0 Uncharacterized protein n=4 Tax=Bacteria TaxID=2 RepID=A0A0F0DUX0_9BURK	Bacteria	# 168760 # 169263 # -1 # ID=22_129;partial=00;start_type=ATG;rbs_motif=GGAG/GAGG;rbs_spacer=5-10bp;gc_cont=0.615	0	0	0	383.484	0	0	0	0	0	0	142.001	0	29.2516	21.853	23.4341	39.6293	84.9956	146.416	352.849	296.66	540.034	305.997	57.9909	37.2461	0	125.062	512.978	237.842	2078.43	361.875	0	0	0	0	77.4873	0	0	0	0	0	0	452.954	0
NODE_23_length_233794_cov_8.391218_85	2	1	46.54	UniRef100_A0A154NUI8 Cytochrome c-554 n=6 Tax=Bacteria TaxID=2 RepID=A0A154NUI8_9RHIZ	Bacteria	# 79718 # 80083 # -1 # ID=23_85;partial=00;start_type=ATG;rbs_motif=AGGAG;rbs_spacer=5-10bp;gc_cont=0.628	17645.9	33268.8	15427.5	5299.56	493.244	145.715	1015.67	320.611	117.735	284.91	54.1578	0	174.654	91.0579	79.7981	362.36	303.975	528.18	1591.61	257.094	178	160.049	51.9823	45.7897	212.75	141.02	49.0217	1.08985	0	53.7918	579.306	4185.56	6692.05	2986.22	1070.84	92.3811	32.2126	483.176	99.068	30.7614	107.494	172.753	0
NODE_23_length_233794_cov_8.391218_190	1	1	39.5	UniRef100_A0A0M8Z5C2 Glutamyl-tRNA amidotransferase n=3 Tax=Bacteria TaxID=2 RepID=A0A0M8Z5C2_9ACTN	Bacteria	# 187572 # 188033 # -1 # ID=23_190;partial=00;start_type=ATG;rbs_motif=GGA/GAG/AGG;rbs_spacer=5-10bp;gc_cont=0.675	23440.9	11549.8	0	4014.29	0	439.799	178.602	0	83.2404	0	13.8446	0	42.2302	11.2293	20.505	15.979	58.6982	48.8632	67.0803	23.1375	164.183	33.0254	105.664	92.5978	68.7709	169.811	147.122	305.254	210.183	135.052	219.992	5560.11	2323.25	0	811.132	0	97.2242	84.9643	0	21.7487	0	44.1615	0
NODE_23_length_233794_cov_8.391218_230	4	1	340.7	UniRef100_A0A089NPK5 60 kDa chaperonin n=4 Tax=Bacteria TaxID=2 RepID=A0A089NPK5_9RHIZ	Bacteria	# 233305 # 233793 # 1 # ID=23_230;partial=01;start_type=ATG;rbs_motif=GGAG/GAGG;rbs_spacer=5-10bp;gc_cont=0.671	146327	111480	37252.7	44035.2	26043.3	24152.2	30535.3	34301.5	47267.2	20343.7	0	0	0	0	0	0	0	0	0	0	0	8.28448	0	0	0.0682228	0	0	60.2773	0	0	0	34708.2	22424.2	7210.81	8897.81	4877.73	5339.21	14526.2	10599.1	12349.8	7675.5	0	0
NODE_28_length_211992_cov_8.429925_138	1	1	18.2	UniRef100_A0A154ND81 Chemotaxis protein CheY n=9 Tax=Bacteria TaxID=2 RepID=A0A154ND81_9RHIZ	Bacteria	# 140765 # 141148 # -1 # ID=28_138;partial=00;start_type=ATG;rbs_motif=GGAG/GAGG;rbs_spacer=5-10bp;gc_cont=0.596	4710.72	6307.25	3343.04	467.403	977.856	0	148.617	0	0	0	73.0652	0	448.666	110.794	522.687	485.136	256.843	84.3403	0	0	1009.61	687.127	323.886	77.2794	101.098	619.405	1808.18	776.138	2853.78	3239.64	515.535	1117.37	1268.71	647.095	94.4441	183.146	0	70.6999	0	0	0	233.063	0
NODE_41_length_179856_cov_8.659079_109	2	1	44.09	UniRef100_A0A0N0B7Y0 MxaD protein n=3 Tax=Bacteria TaxID=2 RepID=A0A0N0B7Y0_9ACTN	Bacteria	# 119951 # 120472 # -1 # ID=41_109;partial=00;start_type=ATG;rbs_motif=3Base/5BMM;rbs_spacer=13-15bp;gc_cont=0.667	140373	114673	27367.6	22148.4	6379.81	5340.66	1445.44	2623.88	2358.1	6025.03	366.631	2106.35	396.144	358.557	288.002	180.909	469.091	2687.49	4457.98	990.356	1348.75	1129.69	996.361	626.188	1134.09	658.941	295.448	921.859	263.065	336.597	772.235	33296.1	23066.6	5297.4	4475.33	1194.89	1180.63	687.625	810.774	616.113	2273.19	1169.48	351.541
NODE_44_length_176202_cov_10.051537_39	1	1	14.38	UniRef100_A0A0M8YUC9 Penicillin-binding protein n=3 Tax=Bacteria TaxID=2 RepID=A0A0M8YUC9_9ACTN	Bacteria	# 40520 # 42952 # -1 # ID=44_39;partial=00;start_type=ATG;rbs_motif=GGA/GAG/AGG;rbs_spacer=5-10bp;gc_cont=0.688	9565.64	1682.7	1412.35	4869.66	11072.3	3196.17	16728.5	21086.9	19846.6	12010.1	14029.9	14897.2	17247.2	23784.1	15886.3	23536.5	17638.1	29720	31739.6	49191.2	19433.2	20273	23052.4	27603.3	22449.1	25290.7	25992.9	18594.8	20574.1	22161.5	42157.5	2268.94	338.475	273.382	983.969	2073.76	706.562	7958.07	6515.81	5185.42	4531.29	44752.6	2486.28
NODE_46_length_174341_cov_21.431509_17	3	1	108.82	UniRef100_C6BG92 Peptidyl-prolyl cis-trans isomerase n=4 Tax=Bacteria TaxID=2 RepID=C6BG92_RALP1	Bacteria	# 18684 # 19190 # 1 # ID=46_17;partial=00;start_type=ATG;rbs_motif=AGGA;rbs_spacer=5-10bp;gc_cont=0.623	1525.92	2912.41	2619.91	1500.33	2785.98	1322.53	776.952	628.911	1363.41	292.091	49465.4	179952	30624.5	20141.2	19929.7	12690.5	12354.9	9270.28	8745.38	467.867	8435.24	7711.54	3514.05	952.404	1691.69	5114.03	14309.1	4786.36	26294.8	18306.4	516.412	361.944	585.833	507.123	303.159	521.795	292.366	369.611	194.332	356.227	110.203	157785	30033.2
NODE_51_length_146278_cov_8.398535_48	2	1	63.7	UniRef100_A0A0M8ZM02 Nucleoside diphosphate kinase n=4 Tax=Bacteria TaxID=2 RepID=A0A0M8ZM02_9ACTN	Bacteria	# 49201 # 49623 # -1 # ID=51_48;partial=00;start_type=ATG;rbs_motif=GGA/GAG/AGG;rbs_spacer=5-10bp;gc_cont=0.652	130281	98181.9	44080.6	30644.9	8791.68	3965.58	1416.06	1365.41	1326.01	197.346	0	0	0	0	0	0	0	0	521.651	625.889	0	0	0	0	0	0	0	0	0	0	0	30902.4	19749.4	8532.45	6192.15	1646.62	876.652	673.649	421.91	346.454	74.4568	0	0
NODE_54_length_152056_cov_22.804225_118	1	1	13.33	UniRef100_B2U814 30S ribosomal protein S21 n=21 Tax=Bacteria TaxID=2 RepID=RS21_RALPJ	Bacteria	# 130171 # 130383 # 1 # ID=54_118;partial=00;start_type=ATG;rbs_motif=GGA/GAG/AGG;rbs_spacer=5-10bp;gc_cont=0.629	983.043	1056.21	1692.14	1040.11	653.482	368.075	218.765	548.832	226.489	9837.37	5464.55	565.226	2949.48	2798.5	4381.28	4521.56	3084	1691.71	1843.06	5569.89	5494.73	2886.17	2542.77	1105.95	1365.23	1721.66	3337.58	2908.98	5725.4	4540.96	913.148	233.175	212.457	327.539	210.166	122.393	81.3687	104.071	169.588	59.176	3711.54	17430.8	94.3336
NODE_55_length_138526_cov_8.590405_30	1	1	46.02	UniRef100_A0A154NGR8 Thioredoxin n=10 Tax=Bacteria TaxID=2 RepID=A0A154NGR8_9RHIZ	Bacteria	# 31438 # 31761 # 1 # ID=55_30;partial=00;start_type=ATG;rbs_motif=GGA/GAG/AGG;rbs_spacer=5-10bp;gc_cont=0.664	97138.5	110549	49730.7	31008.9	19515.5	16701.9	27605.4	33967.1	34290.5	30145.5	3691.19	2583.3	8436.09	14404.6	11724.4	8849.76	12322.5	23402.3	81172.5	12289.3	2954.08	1164.11	1322.44	1072.74	1424.25	1150.42	1111.16	4412.85	741.677	1523.26	2267.38	23041	22237.1	9626.13	6265.7	3655.12	3692.21	13132.4	10495.8	8959.28	11373.6	11774.2	431.14
NODE_55_length_138526_cov_8.590405_31	1	1	31.81	UniRef100_A0A0E9K2K0 Porin n=4 Tax=Bacteria TaxID=2 RepID=A0A0E9K2K0_9RHIZ	Bacteria	# 31882 # 32799 # -1 # ID=55_31;partial=00;start_type=ATG;rbs_motif=None;rbs_spacer=None;gc_cont=0.670	22411	20060.3	12340.8	5193.48	3250.36	4376.46	2383.79	2308.25	1223.25	2751.39	1825.48	3204.06	2367.97	2149.8	2276.9	1101.7	1428.1	4121.91	2851.18	2921.25	1188.05	880.355	1704.1	1561.5	1478.38	1350.23	1001.69	2476.83	962.545	1248.34	2270.04	5315.83	4035.15	2388.75	1049.4	608.769	967.483	1134.02	713.246	319.605	1038.07	5822.91	534.743
NODE_55_length_138526_cov_8.590405_96	1	1	28.21	UniRef100_A0A0N0TZZ0 Ribosome-recycling factor n=3 Tax=Bacteria TaxID=2 RepID=A0A0N0TZZ0_9ACTN	Bacteria	# 103729 # 104292 # -1 # ID=55_96;partial=00;start_type=ATG;rbs_motif=GGA/GAG/AGG;rbs_spacer=5-10bp;gc_cont=0.661	54911.5	36111.3	13717.8	13771.1	5030.57	930.54	137.394	425.704	1250.08	2829.94	119.278	0	118.59	0	0	0	0	31.5404	0	893.386	94.7446	0	180.662	102.964	0	0	0	0	0	69.3115	849.74	13024.9	7263.81	2655.28	2782.61	942.191	205.71	65.361	131.542	326.616	1067.71	380.473	0
NODE_55_length_138526_cov_8.590405_99	1	1	37.09	UniRef100_B1LTQ8 30S ribosomal protein S2 n=7 Tax=Bacteria TaxID=2 RepID=RS2_METRJ	Bacteria	# 106633 # 107877 # -1 # ID=55_99;partial=00;start_type=ATG;rbs_motif=None;rbs_spacer=None;gc_cont=0.682	87309.8	38760.4	19302	3756.89	4697.04	3008.77	1135.03	0	313.509	2538.62	81.3196	174.761	209.878	393.659	113.83	340.059	336.397	80.8875	134.849	387.966	0	160.645	165.777	70.0917	323.462	277.374	188.749	157.965	197.756	99.8366	182.423	20709.6	7796.68	3736.18	759.122	879.723	665.134	539.954	0	81.9122	957.797	259.393	29.1668
NODE_84_length_80575_cov_58.472827_42	1	1	15.36	UniRef100_N8NPR6 Uncharacterized protein n=6 Tax=Bacteria TaxID=2 RepID=N8NPR6_9GAMM	Bacteria	# 39688 # 41178 # -1 # ID=84_42;partial=00;start_type=ATG;rbs_motif=None;rbs_spacer=None;gc_cont=0.457	10702.4	7741.06	19157.7	11490.9	2525.06	6399.77	7076.7	2330.64	10009.9	20814.6	290.098	136.068	330.046	170.276	290.354	320.906	489.513	144.489	218.706	996.247	392.978	429.318	657.317	476.921	449.18	208.452	156.528	411.887	151.231	144.597	1008.93	2538.57	1557.12	3708.26	2321.86	472.925	1414.77	3366.52	720.164	2615.33	7853.16	925.354	22.709
NODE_85_length_79880_cov_47.648043_17	1	1	37.49	UniRef100_Q4K532 30S ribosomal protein S10 n=257 Tax=Bacteria TaxID=2 RepID=RS10_PSEF5	Bacteria	# 20841 # 21152 # 1 # ID=85_17;partial=00;start_type=ATG;rbs_motif=AGGA/GGAG/GAGG;rbs_spacer=11-12bp;gc_cont=0.535	116256	164678	83980.8	42884.8	47935.8	15390.8	26265.5	29221.7	68998.6	23589.7	3094.95	1159.51	965.277	1318.7	1389.21	2089.57	4029.97	6540.77	6430.58	13080.2	2605.24	2828.45	4643.13	2462.14	2655.61	1753.04	1373.76	4845.05	512.263	555.914	676.356	27575.6	33125.1	16255.7	8665.35	8978.04	3402.37	12495	9029.46	18027.6	8900.18	9872.29	193.517
NODE_97_length_81327_cov_8.688060_69	1	1	32.23	UniRef100_B1LY44 50S ribosomal protein L7/L12 n=7 Tax=Bacteria TaxID=2 RepID=RL7_METRJ	Bacteria	# 74002 # 74379 # -1 # ID=97_69;partial=00;start_type=ATG;rbs_motif=GGAG/GAGG;rbs_spacer=5-10bp;gc_cont=0.677	57804.1	98571.9	32303.9	21055.1	6434.95	1624.77	359.179	358.777	8.66406	929.079	341.02	513.559	87.4163	69.8786	288.086	222.024	197.544	18.5026	7.04372	0	114.926	479.452	562.954	814.566	673.631	406.261	670.395	378.996	387.074	495.097	97.6893	13711	19827.8	6252.9	4254.42	1205.22	359.181	170.868	110.861	2.26371	350.533	1087.79	85.7106
NODE_100_length_80217_cov_8.365809_65	2	1	52.57	UniRef100_A0A0N0TZU3 Trigger factor n=3 Tax=Bacteria TaxID=2 RepID=A0A0N0TZU3_9ACTN	Bacteria	# 68227 # 69636 # 1 # ID=100_65;partial=00;start_type=ATG;rbs_motif=GGA/GAG/AGG;rbs_spacer=11-12bp;gc_cont=0.674	92817.8	8852.17	38077.8	5162.21	7984.31	0	143.639	0	0	141.655	0	132.508	0	0	0	0	0	161.673	44.9107	85.0424	0	0	0	0	0	0	0	0	0	0	0	22016.1	1780.62	7370.52	1043.08	1495.41	0	68.332	0	0	53.4452	0	22.115
NODE_100_length_80217_cov_8.365809_66	1	1	34.91	UniRef100_B1LW28 ATP-dependent Clp protease proteolytic subunit n=9 Tax=Bacteria TaxID=2 RepID=CLPP_METRJ	Bacteria	# 69764 # 70390 # 1 # ID=100_66;partial=00;start_type=ATG;rbs_motif=GGA/GAG/AGG;rbs_spacer=5-10bp;gc_cont=0.652	2861.71	6347.39	9414.8	65109.4	38725.8	122225	47396.7	45149.5	36930.6	11704.3	13985.4	70860.9	22468.4	14993.5	17206.4	5042.14	8018.86	7880.97	2524.75	3256.56	7890.16	13381.3	17749.3	28537.3	33151.9	24660.1	18059.4	33254.3	8576.23	11403.3	28306.1	678.789	1276.78	1822.38	13156.1	7253.06	27019.6	22547.5	13951.1	9649.08	4415.92	44610.6	11826.3
[truncated: 5,809 more rows]
[truncated: 50 more columns]

## Sheet: Geobacter proteins
ID	ID	gmet	COG	KEGG	high_0-5 cm_Col1	high_5-10 cm_Col1	high_10-15 cm_Col1	med_15-20 cm_Col1	med_20-25 cm_Col1	med_25-30 cm_Col1	med_30-35 cm_Col1	med_35-40 cm_Col1	med_40-45 cm_Col1	low_10-15 cm_Col2	low_20-25 cm_Col2	not det_30-35 cm_Col2	low_15-20 cm_Col3	low_20-25 cm_Col3	low_25-30 cm_Col3	not det_30-35 cm_Col3	not det_35-40 cm_Col3	not det_40-45 cm_Col3	not det_45-50 cm_Col3	CONCATENATE
[truncated: 1,004 more rows]

[truncated: 2 more sheets: FigS2, data for FigS2 (calcul)]
